# Supplementary material for: Human growth is associated with distinct patterns of gene expression in evolutionarily conserved networks
Source: BMC Genomics. 2013 Aug 13;14:547. doi: 10.1186/1471-2164-14-547 (PMC3765282; doi:10.1186/1471-2164-14-547)
Supplement: Additional file 1: Table S1 — Library of gene expression datasets from normal children with age annotation collated from the NCBI Gene expression Omnibus (GEO) and EBI Arrayexpress databases. Table S2: Genes with age related expression in main data set. 927 Affymetrix probesets identified by ANOVA (q < 0.1). Three groups defined by hierarchical clustering, ≤6 years of age [infancy, early childhood group (408 probes)]; >6 to ≤17 years of age [late childhood, puberty group (252 probes)]; and >17 to <30 years of age [adulthood (267 probes)]. Ranked by q value. Table S3: Enriched KEGG pathways associated with age-related gene expression controlled against the background of the human genome. Table S4: Genes previously identified in genome wide association studies (GWAS) that also have age-related expression in humans. GWAS data from the Catalogue of Published Genome-Wide Association Studies at the National Human Genome Institute (Hindorff et al. 2009). Table S5: Gene expression associated essential biological pathways defined by network analysis. Table S6: Replication of gene expression associated essential biological pathways defined by network analysis in peripheral blood mononuclear cell (PBMC) gene expression data. Table S7: Overlap of gene expression associated essential biological pathways defined by network analysis between different human tissues. Age-related gene expression was identified in five different human tissues, bone marrow, quadriceps muscle, peripheral blood mononuclear cells, temporal lobe brain and conjunctival epithelia (ANOVA, p < 0.05). Overlap of these gene sets was examined (Additional file 2: Figure S8) and a set of genes where age related expression occurred in at least three of the five tissues was identified (n = 68). [file 1471-2164-14-547-S1.xls]

## Sheet: Table S1 GEO datasets
Table S1. Library of gene expression datasets from normal children with age annotation collated from the NCBI Gene expression Omnibus (GEO) and EBI Arrayexpress databases (references in methods section).
	Accession Number	Cell Type	Number of Normal Controls	Age Distribution	Gender Distribution	RNA Prep	Platform
	GSE9006	PBMCs	24	>0 to ≤2 = 0 >2 to ≤4 = 3 >4 to ≤6 = 0 >6 to ≤8 = 1 >8 to ≤10 = 5 >10 to ≤ 12 = 2 >12 to ≤ 14 = 4 >14 to ≤ 16 = 4 >16 to ≤ 17 = 5 >17 = 0	Female: 14 Male: 10	PBMCs/RNeasy	Affymetrix U133A/B
	GSE26440	PBMCs	22	>0 to ≤2 = 12 >2 to ≤4 = 5 >4 to ≤6 = 3 >6 to ≤8 = 1 >8 to ≤10 = 1 >10 to ≤ 12 = 0 >12 to ≤ 14 = 0 >14 to ≤ 16 = 0 >16 to ≤ 17 = 0 >17 = 0	Female: 9 Male: 13	Whole Blood/PAXgene	Affymetrix U133 Plus 2.0
	GSE11504	Bone Marrow	25	>0 to ≤2 = 5 >2 to ≤4 = 2 >4 to ≤6 = 3 >6 to ≤8 = 3 >8 to ≤10 = 2 >10 to ≤ 12 = 2 >12 to ≤ 14 = 1 >14 to ≤ 16 = 1 >16 to ≤ 17 = 1 >17 = 5	Female: 10 Male: 15	Trizol	Affymetrix U133 Plus 2.0
	TABM666	PMBCs	16	>0 to ≤2 = 0 >2 to ≤4 = 6 >4 to ≤6 = 6 >6 to ≤8 = 4 >8 to ≤10 = 0 >10 to ≤ 12 = 0 >12 to ≤ 14 = 0 >14 to ≤ 16 = 0 >16 to ≤ 17 = 0 >17 = 0	Female: 11 Male: 5	Whole Blood/PAXgene	Affymetrix U133 Plus 2.0
	GSE6011	Muscle	14	>0 to ≤2 = 5 >2 to ≤4 = 3 >4 to ≤6 = 0 >6 to ≤8 = 0 >8 to ≤10 = 3 >10 to ≤ 12 = 0 >12 to ≤ 14 = 0 >14 to ≤ 16 = 0 >16 to ≤ 17 = 0 >17 = 0	Female: 3 Male: 11	Trizol	Affymetrix U133A
	GSE37721	Brain (Temporal Lobe)	23	>0 to ≤2 = 2 >2 to ≤4 = 3 >4 to ≤6 = 0 >6 to ≤8 = 3 >8 to ≤10 = 4 >10 to ≤ 12 = 5 >12 to ≤ 14 = 0 >14 to ≤ 16 = 0 >16 to ≤ 18 = 1 >18 = 5*	Female: 6 Male: 12	Trizol	Illumina Human HT-12v3
	GSE20307**	PMBCs	53	<6 = 18 ≥6 = 35 Age at Sample (+/- SD years) 9.1+/- 5.1	Female: 30 Male: 23	Trizol	Affymetrix U133 Plus 2.0
	GSE20436	Conjunctival Epithelium	18	>0 to ≤2 = 4 >2 to ≤4 = 5 >4 to ≤6 = 4 >6 to ≤8 = 5 >8 to ≤10 = 0 >10 to ≤ 12 = 0 >12 to ≤ 14 = 0 >14 to ≤ 16 = 0 >16 to ≤ 17 = 0 >17 = 0	Female: 8 Male: 10	RNeasy	Affymetrix U133 Plus 2.0
	* Adult brain gene expresion data not used for tissue cpmparison in Table S9 & Fig
	** GSE20307 was used as replicate data for the main dat set (Table S8) (ANOVA, p<0.01) & for tIssue overlap (Table S9 & Fig 6) (ANOVA p<0.05).

## Sheet: Table S2-Age Genes
Table S2. Genes with age related expression in main data set. 927 Affymetrix probesets identified by ANOVA (q<0.1). Three groups defined by hierarchical clustering, ≤6 years of age [infancy, early childhood group (408 probes)]; >6 to ≤17 years of age [late childhood, puberty group (252 probes)]; and >17 to <30 years of age [adulthood (267 probes)]. Ranked by q value.
Probeset ID	Cluster	Gene Symbol	qvalue(Age Group)
203820_s_at	Infancy	IGF2BP3	1.19419e-18
203819_s_at	Infancy	IGF2BP3	2.16351e-13
221234_s_at	Infancy	BACH2	7.26334e-07
228377_at	Infancy	KLHL14	8.19565e-07
229963_at	Puberty	BEX5	1.47764e-06
221349_at	Infancy	VPREB1	1.47764e-06
240143_at	Infancy	---	1.47764e-06
226003_at	Puberty	KIF21A	1.64997e-06
227198_at	Infancy	AFF3	1.93178e-06
213808_at	Infancy	---	2.34628e-06
231938_at	Adult	SGOL1	3.76204e-06
201310_s_at	Infancy	C5orf13	5.71652e-06
222449_at	Infancy	PMEPA1	1.05997e-05
227006_at	Infancy	PPP1R14A	1.14908e-05
206660_at	Infancy	IGLL1	1.59134e-05
212985_at	Infancy	APBB2	1.64427e-05
213668_s_at	Infancy	SOX4	1.84346e-05
210279_at	Infancy	GPR18	2.33025e-05
220643_s_at	Infancy	FAIM	2.63738e-05
232204_at	Infancy	EBF1	2.73687e-05
212970_at	Infancy	APBB2	2.73687e-05
228528_at	Puberty	LOC100286909	3.01655e-05
205267_at	Infancy	POU2AF1	3.01655e-05
229487_at	Infancy	EBF1	3.01655e-05
215117_at	Infancy	RAG2	3.01655e-05
227646_at	Infancy	EBF1	3.43439e-05
219517_at	Infancy	ELL3 /// SERINC4	3.43439e-05
239214_at	Infancy	LOC100130458	3.70212e-05
204208_at	Infancy	RNGTT	3.76112e-05
210450_at	Infancy	LOC90925	3.76112e-05
204562_at	Infancy	IRF4	4.11114e-05
220068_at	Infancy	VPREB3	4.1445e-05
201417_at	Infancy	SOX4	4.1445e-05
205861_at	Infancy	SPIB	4.20299e-05
203787_at	Infancy	SSBP2	4.20299e-05
215925_s_at	Infancy	CD72	4.46763e-05
204173_at	Infancy	MYL6B	6.37585e-05
241933_at	Infancy	QRSL1	6.37585e-05
219737_s_at	Infancy	PCDH9	6.37585e-05
228599_at	Infancy	MS4A1	7.56018e-05
201416_at	Infancy	SOX4	7.56018e-05
204004_at	Infancy	PAWR	7.68883e-05
228592_at	Infancy	MS4A1	8.30995e-05
228837_at	Infancy	TCF4	8.30995e-05
207996_s_at	Infancy	C18orf1	8.30995e-05
214243_s_at	Infancy	SERHL /// SERHL2	8.30995e-05
202733_at	Infancy	P4HA2	8.56998e-05
236191_at	Infancy	---	8.70876e-05
222146_s_at	Infancy	TCF4	9.13832e-05
203124_s_at	Adult	SLC11A2	9.65361e-05
210487_at	Infancy	DNTT	9.65361e-05
213891_s_at	Infancy	TCF4	0.000108369
232739_at	Infancy	SPIB	0.000108369
44790_s_at	Infancy	C13orf18	0.000116886
206864_s_at	Infancy	HRK	0.000118513
244463_at	Infancy	ADAM23	0.000134823
218949_s_at	Infancy	QRSL1	0.000136344
206591_at	Infancy	RAG1	0.000141013
226550_at	Infancy	---	0.000141098
220059_at	Infancy	STAP1	0.000141648
238919_at	Infancy	---	0.000155864
233089_at	Infancy	QRSL1	0.000156024
210762_s_at	Adult	DLC1	0.000157113
218087_s_at	Adult	SORBS1	0.000169499
227173_s_at	Infancy	BACH2	0.000169499
201418_s_at	Infancy	SOX4	0.000169499
235372_at	Infancy	FCRLA	0.000181651
227408_s_at	Infancy	SNX25	0.000181651
244876_at	Infancy	---	0.000182141
228988_at	Infancy	ZNF711	0.000206705
237003_at	Infancy	BEST3	0.000225925
207655_s_at	Infancy	BLNK	0.000238487
235310_at	Infancy	GCET2	0.000269612
209574_s_at	Infancy	C18orf1	0.000269612
206659_at	Infancy	---	0.000269612
219518_s_at	Infancy	ELL3 /// SERINC4	0.000290404
212614_at	Infancy	ARID5B	0.000295906
225019_at	Infancy	CAMK2D	0.000316374
209687_at	Adult	CXCL12	0.000323801
201287_s_at	Adult	SDC1	0.000323801
208022_s_at	Puberty	CDC14B	0.000323801
212386_at	Infancy	TCF4	0.000323801
221969_at	Infancy	PAX5	0.000323801
203038_at	Infancy	PTPRK	0.000323801
204059_s_at	Adult	ME1	0.000336661
218641_at	Infancy	C11orf95	0.000336661
219463_at	Infancy	C20orf103	0.000344799
209995_s_at	Infancy	TCL1A	0.000360274
223311_s_at	Infancy	MTA3	0.000366789
231929_at	Infancy	IKZF2	0.000366789
244280_at	Infancy	---	0.000366789
228476_at	Infancy	KIAA1407	0.000366789
39318_at	Infancy	TCL1A	0.000366789
236796_at	Infancy	BACH2	0.000366789
205297_s_at	Infancy	CD79B	0.000367097
210993_s_at	Infancy	SMAD1	0.000367097
203556_at	Infancy	ZHX2	0.000401414
202724_s_at	Infancy	FOXO1	0.000472347
210115_at	Adult	RPL39L	0.000512953
205390_s_at	Adult	ANK1	0.000518682
239964_at	Infancy	TCL6	0.000518682
242681_at	Infancy	---	0.000544719
230896_at	Infancy	BEND4	0.000549451
221586_s_at	Infancy	E2F5	0.000557234
202946_s_at	Infancy	BTBD3	0.000571832
204730_at	Infancy	RIMS3	0.000578114
229725_at	Adult	ACSL6	0.00060851
232060_at	Infancy	ROR1	0.000619879
225163_at	Adult	FRMD4A	0.000631627
212387_at	Infancy	TCF4	0.000686252
223245_at	Infancy	STRBP	0.000753052
213060_s_at	Infancy	CHI3L2	0.000837691
205466_s_at	Infancy	HS3ST1	0.000854722
239872_at	Adult	---	0.000890961
213638_at	Infancy	PHACTR1	0.000918511
235650_at	Infancy	CDHR3	0.000918511
211071_s_at	Infancy	MLLT11	0.000961943
223751_x_at	Infancy	TLR10	0.000961943
227336_at	Infancy	DTX1	0.000961943
217276_x_at	Infancy	SERHL2	0.000961943
234059_at	Adult	---	0.000983197
237187_at	Infancy	---	0.00103349
221425_s_at	Adult	ISCA1	0.00108101
204639_at	Infancy	ADA	0.00115859
236099_at	Infancy	---	0.00115859
237183_at	Adult	---	0.00116198
204681_s_at	Infancy	RAPGEF5	0.00116198
211138_s_at	Infancy	KMO	0.00117599
203753_at	Infancy	TCF4	0.00137196
212372_at	Adult	MYH10	0.00138067
237515_at	Adult	TMEM56	0.00138067
238861_at	Infancy	---	0.00138067
223467_at	Infancy	RASD1	0.00138067
201131_s_at	Adult	CDH1	0.00138626
219471_at	Infancy	C13orf18	0.00141819
210473_s_at	Infancy	GPR125	0.00142793
233252_s_at	Infancy	STRBP	0.00145851
226636_at	Puberty	PLD1	0.00148998
214744_s_at	Infancy	RPL23	0.00148998
237063_at	Puberty	---	0.0015127
211849_s_at	Infancy	RNGTT	0.0015127
207826_s_at	Infancy	ID3	0.00160189
222074_at	Adult	UROD	0.00166412
222073_at	Adult	COL4A3	0.00167233
226806_s_at	Adult	NFIA	0.00167233
242939_at	Adult	TFDP1	0.00167233
210432_s_at	Infancy	SCN3A	0.00167233
242747_at	Infancy	---	0.00167233
235117_at	Adult	CHAC2	0.00170625
232676_x_at	Infancy	MYEF2	0.00172633
224237_at	Adult	---	0.00179903
226853_at	Adult	BMP2K	0.00182869
220147_s_at	Infancy	FAM60A	0.00191901
205268_s_at	Adult	ADD2	0.00192053
212385_at	Infancy	TCF4	0.00204802
203795_s_at	Infancy	BCL7A	0.00204802
244235_at	Puberty	IVNS1ABP	0.00206992
206342_x_at	Puberty	IDS	0.00215676
204623_at	Puberty	TFF3	0.00215676
209153_s_at	Infancy	TCF3	0.00216966
205307_s_at	Infancy	KMO	0.00216966
224912_at	Infancy	TTC7A	0.00216966
243106_at	Puberty	CLEC12A	0.00231423
224236_s_at	Adult	---	0.00237499
224759_s_at	Infancy	C12orf23	0.00240094
207926_at	Adult	GP5	0.00248254
205306_x_at	Infancy	KMO	0.00249033
206398_s_at	Infancy	CD19	0.00252354
205544_s_at	Infancy	CR2	0.00253411
231935_at	Infancy	ARPP21	0.00256242
221558_s_at	Infancy	LEF1	0.00258597
222344_at	Infancy	---	0.00258597
235400_at	Infancy	FCRLA	0.00259666
232286_at	Infancy	---	0.00261794
227530_at	Infancy	AKAP12	0.0026339
227970_at	Puberty	GPR157	0.00266794
244172_at	Infancy	---	0.00271262
177_at	Puberty	PLD1	0.00277746
208244_at	Infancy	BMP3	0.0028144
212012_at	Infancy	PXDN	0.00286361
242445_at	Puberty	FGD4	0.00296825
204542_at	Puberty	ST6GALNAC2	0.00303222
227703_s_at	Adult	SYTL4	0.00316462
223246_s_at	Infancy	STRBP	0.00320836
201336_at	Puberty	VAMP3	0.0033663
205541_s_at	Infancy	GSPT2	0.0033663
222640_at	Infancy	DNMT3A	0.00338028
235401_s_at	Infancy	FCRLA	0.00338028
207030_s_at	Infancy	CSRP2	0.00343379
224520_s_at	Infancy	BEST3	0.00349398
208475_at	Adult	FRMD4A	0.00361909
204612_at	Infancy	PKIA	0.00362545
224976_at	Adult	NFIA	0.00366174
210512_s_at	Puberty	VEGFA	0.00366174
218795_at	Puberty	ACP6	0.00366174
240793_at	Puberty	TTN	0.00366174
204865_at	Adult	CA3	0.00368581
204165_at	Infancy	WASF1	0.00375976
226864_at	Infancy	PKIA	0.00379926
219497_s_at	Infancy	BCL11A	0.00384023
218910_at	Puberty	ANO10	0.00384039
211612_s_at	Puberty	IL13RA1	0.00391449
201839_s_at	Adult	EPCAM	0.00417863
225847_at	Adult	NCEH1	0.00439507
224994_at	Infancy	CAMK2D	0.0044965
212827_at	Infancy	IGHM	0.00460535
203810_at	Adult	DNAJB4	0.00461533
235208_at	Infancy	CCDC112	0.0046946
219434_at	Puberty	TREM1	0.00477227
210004_at	Puberty	OLR1	0.004861
219837_s_at	Adult	CYTL1	0.00487013
215164_at	Infancy	---	0.00492846
219033_at	Puberty	PARP8	0.004951
214295_at	Adult	KIAA0485	0.00505392
221245_s_at	Adult	FZD5	0.00505392
206514_s_at	Puberty	CYP4F2 /// CYP4F3	0.00505392
237753_at	Infancy	---	0.00505392
206937_at	Adult	SPTA1	0.005301
230128_at	Infancy	IGL@	0.00535557
226397_s_at	Infancy	---	0.00549217
201250_s_at	Adult	SLC2A1	0.0057595
228661_s_at	Infancy	---	0.0057595
221555_x_at	Puberty	CDC14B	0.00589499
217284_x_at	Infancy	SERHL2	0.00589499
220990_s_at	Puberty	MIR21 /// TMEM49	0.00594639
210829_s_at	Infancy	SSBP2	0.00594639
40148_at	Infancy	APBB2	0.0060098
210127_at	Adult	RAB6B	0.00621762
212382_at	Infancy	TCF4	0.00621762
208970_s_at	Adult	UROD	0.00638627
200783_s_at	Infancy	STMN1	0.00638627
226481_at	Infancy	VPRBP	0.00640045
206547_s_at	Puberty	PPEF1	0.00644547
219109_at	Infancy	SPAG16	0.00661447
202855_s_at	Puberty	SLC16A3	0.00673401
235278_at	Infancy	MACROD2	0.00673401
206235_at	Infancy	LIG4	0.00698383
223609_at	Puberty	ROPN1L	0.00700554
215723_s_at	Puberty	PLD1	0.00710906
201957_at	Puberty	PPP1R12B	0.00710906
212616_at	Infancy	CHD9	0.00710906
56748_at	Adult	TRIM10	0.00715451
232239_at	Infancy	LOC643529	0.00715451
203211_s_at	Infancy	MTMR2	0.00720708
200994_at	Adult	IPO7	0.00725243
226912_at	Infancy	ZDHHC23	0.00741811
201014_s_at	Adult	PAICS	0.0074869
228242_at	Infancy	N4BP2	0.00755463
218573_at	Infancy	MAGEH1	0.00769058
212190_at	Adult	SERPINE2	0.00780595
219905_at	Adult	ERMAP	0.00787107
226122_at	Infancy	PLEKHG1	0.00787107
220140_s_at	Puberty	SNX11	0.00803547
228642_at	Puberty	---	0.00813587
206206_at	Infancy	CD180	0.00815229
227798_at	Infancy	SMAD1	0.00815229
207113_s_at	Puberty	TNF	0.00845361
223669_at	Adult	HEMGN	0.00857782
228412_at	Puberty	LOC643072	0.00857782
234980_at	Adult	TMEM56	0.00876555
232233_at	Adult	SLC22A16	0.0089027
241716_at	Adult	HSPD1	0.0089027
225723_at	Adult	C6orf129	0.0089027
222500_at	Adult	PPIL1	0.0089027
204256_at	Adult	ELOVL6	0.0089027
220952_s_at	Adult	PLEKHA5	0.0089027
213689_x_at	Infancy	FAM69A	0.0089027
235971_at	Infancy	---	0.0089027
209992_at	Puberty	PFKFB2	0.00914173
204581_at	Infancy	CD22	0.00914173
240927_at	Infancy	---	0.00914173
235099_at	Infancy	CMTM8	0.00931278
213942_at	Adult	MEGF6	0.00977992
206478_at	Infancy	KIAA0125	0.00977992
221556_at	Puberty	CDC14B	0.00978698
203695_s_at	Infancy	DFNA5	0.00988562
228950_s_at	Puberty	WLS	0.00999621
229005_at	Puberty	MCTP2	0.0100251
242931_at	Puberty	LONRF3	0.0100251
207001_x_at	Puberty	TSC22D3	0.0100251
228555_at	Infancy	CAMK2D	0.0100251
226844_at	Infancy	MOBKL2B	0.0104821
230314_at	Puberty	---	0.0106215
231067_s_at	Infancy	AKAP12	0.010622
209160_at	Puberty	AKR1C3	0.0107249
208644_at	Infancy	PARP1	0.0107249
239253_at	Adult	---	0.011193
208302_at	Infancy	HMHB1	0.011193
226599_at	Adult	FHDC1	0.0114415
209576_at	Infancy	GNAI1	0.0114845
230047_at	Adult	ARHGAP42	0.0115471
206464_at	Puberty	BMX	0.0115589
215721_at	Infancy	IGHG1	0.0115589
243362_s_at	Infancy	LOC641518	0.0116081
226271_at	Adult	GDAP1	0.011747
204215_at	Infancy	C7orf23	0.011747
205262_at	Adult	KCNH2	0.0122387
212797_at	Puberty	SORT1	0.0124577
201348_at	Puberty	GPX3	0.0124629
220668_s_at	Infancy	DNMT3B	0.0127442
226101_at	Infancy	PRKCE	0.0128788
211341_at	Infancy	POU4F1	0.0132396
205805_s_at	Infancy	ROR1	0.0134084
206877_at	Puberty	MXD1	0.0135878
214321_at	Puberty	NOV	0.0137493
226784_at	Adult	TWISTNB	0.0137507
225240_s_at	Infancy	MSI2	0.0137507
210036_s_at	Adult	KCNH2	0.0139878
201013_s_at	Adult	PAICS	0.0141094
230983_at	Infancy	FAM129C	0.0141094
240538_at	Infancy	---	0.0141094
209274_s_at	Adult	ISCA1	0.0141733
224990_at	Infancy	C4orf34	0.0148911
204172_at	Adult	CPOX	0.0152325
203144_s_at	Infancy	KIAA0040	0.0153468
222495_at	Puberty	TMEM167B	0.0153869
241966_at	Puberty	MYO5A	0.0155296
200675_at	Infancy	CD81	0.0162285
224435_at	Infancy	C10orf58	0.0162809
219123_at	Infancy	ZNF232	0.0162938
205807_s_at	Puberty	TUFT1	0.0163099
237207_at	Adult	---	0.0163968
211126_s_at	Infancy	CSRP2	0.0165115
207469_s_at	Adult	PIR	0.0166577
203691_at	Puberty	PI3	0.0166577
212225_at	Puberty	EIF1	0.0166577
219264_s_at	Infancy	PPP2R3B	0.0170302
213511_s_at	Infancy	MTMR1	0.0172157
228181_at	Puberty	SLC30A1	0.0173969
213419_at	Infancy	APBB2	0.0174424
206023_at	Adult	NMU	0.0175906
205659_at	Infancy	HDAC9	0.0175906
219738_s_at	Infancy	PCDH9	0.0175906
236307_at	Infancy	---	0.0176605
214043_at	Infancy	PTPRD	0.0176605
226931_at	Adult	TMTC1	0.0177052
230240_at	Adult	---	0.0177052
235759_at	Adult	---	0.0177052
213935_at	Puberty	ABHD5	0.0177532
216044_x_at	Infancy	FAM69A	0.0178173
204207_s_at	Infancy	RNGTT	0.0178699
219785_s_at	Adult	FBXO31 /// LOC100288525	0.0180599
240178_at	Adult	---	0.018142
203666_at	Adult	CXCL12	0.0183279
223366_at	Infancy	---	0.0183279
229965_at	Adult	---	0.0189046
227184_at	Puberty	PTAFR	0.0189046
238816_at	Puberty	PSEN1	0.0189046
235244_at	Infancy	CCDC58	0.0189046
218984_at	Infancy	PUS7	0.0189046
225136_at	Infancy	PLEKHA2	0.0189046
219941_at	Infancy	TMEM19	0.0192403
205645_at	Puberty	REPS2	0.0194101
212651_at	Infancy	RHOBTB1	0.0194101
201427_s_at	Adult	SEPP1	0.0197018
223320_s_at	Adult	ABCB10	0.0197018
206364_at	Adult	KIF14	0.0197018
206772_at	Puberty	PTH2R	0.0197018
228067_at	Puberty	C2orf55	0.0197018
225270_at	Puberty	NEO1	0.0197018
212599_at	Infancy	AUTS2	0.0197018
220389_at	Infancy	CCDC81	0.0197018
203060_s_at	Puberty	PAPSS2	0.0197689
202381_at	Puberty	ADAM9	0.0199034
201397_at	Infancy	PHGDH	0.0199724
223527_s_at	Puberty	CDADC1	0.0201102
218653_at	Adult	SLC25A15	0.0203226
232473_at	Adult	PRPF18	0.0208299
204417_at	Puberty	GALC	0.0208622
242496_at	Adult	---	0.0209402
229002_at	Infancy	FAM69B	0.0209402
205667_at	Adult	WRN	0.0211082
203362_s_at	Adult	MAD2L1	0.0214065
211285_s_at	Infancy	UBE3A	0.021466
225235_at	Adult	TSPAN17	0.0217329
242751_at	Adult	---	0.0217329
59644_at	Adult	BMP2K	0.0227445
203593_at	Adult	CD2AP	0.022845
209234_at	Puberty	KIF1B	0.0234502
230788_at	Adult	GCNT2	0.0235044
221030_s_at	Puberty	ARHGAP24	0.0235044
201309_x_at	Infancy	C5orf13	0.0235044
244427_at	Adult	KIF23	0.0236223
235549_at	Puberty	RNF144B	0.023775
205356_at	Infancy	USP13	0.0241207
221624_at	Infancy	TCL6	0.0241207
244464_at	Infancy	---	0.024233
231869_at	Adult	KIAA1586	0.0245073
209047_at	Adult	AQP1	0.0246276
213310_at	Adult	EIF2C2	0.0246276
239492_at	Adult	SEC14L4	0.0246276
202904_s_at	Adult	LSM5	0.0246276
214696_at	Puberty	C17orf91	0.0246276
226223_at	Infancy	---	0.0246276
201824_at	Infancy	RNF14	0.0246276
226371_at	Infancy	KDM5A	0.0246276
219312_s_at	Adult	ZBTB10	0.0249313
240297_at	Adult	---	0.0252942
206554_x_at	Infancy	SETMAR	0.0254328
201398_s_at	Adult	TRAM1	0.02558
219368_at	Puberty	NAP1L2	0.02558
217714_x_at	Infancy	STMN1	0.02558
231990_at	Puberty	USP15	0.0256001
234643_x_at	Infancy	---	0.0257222
37986_at	Adult	EPOR	0.0257646
225798_at	Adult	JAZF1	0.0259425
204686_at	Infancy	IRS1	0.0259425
203988_s_at	Adult	FUT8	0.0260694
219094_at	Puberty	ARMC8	0.0260803
213349_at	Puberty	TMCC1	0.0262418
226838_at	Puberty	TTC32	0.0264165
222450_at	Infancy	PMEPA1	0.027299
244403_at	Adult	CRB1	0.0273615
233251_at	Infancy	STRBP	0.0274319
209212_s_at	Puberty	KLF5	0.0274491
208353_x_at	Adult	ANK1	0.0276687
242230_at	Puberty	ATXN1	0.0276687
219890_at	Puberty	CLEC5A	0.0278436
216517_at	Adult	IGKC /// IGKV1D-8 /// LOC100291464 /// LOC650405 /// LOC652493	0.0278504
212071_s_at	Infancy	SPTBN1	0.0278617
204709_s_at	Adult	KIF23	0.0279628
239078_at	Puberty	C1orf58	0.0279628
204720_s_at	Adult	DNAJC6	0.0283473
203192_at	Adult	ABCB6	0.0284194
240747_at	Puberty	---	0.0284194
221142_s_at	Puberty	PECR	0.0284194
205933_at	Adult	SETBP1	0.0285354
225712_at	Infancy	GEMIN5	0.0285354
222742_s_at	Infancy	RABL5	0.0286863
203196_at	Adult	ABCC4	0.0287776
228062_at	Puberty	NAP1L5	0.0288971
212051_at	Puberty	WIPF2	0.0293926
225651_at	Infancy	UBE2E2	0.0296128
222891_s_at	Infancy	BCL11A	0.0296355
238055_at	Infancy	ATP8B1	0.0296355
210976_s_at	Adult	PFKM	0.0296379
224097_s_at	Puberty	F11R	0.0296379
204976_s_at	Adult	AMMECR1	0.0297468
201097_s_at	Adult	ARF4	0.0301908
208691_at	Adult	TFRC	0.0303766
38521_at	Infancy	CD22	0.0303766
207087_x_at	Adult	ANK1	0.0307305
202923_s_at	Adult	GCLC	0.0307305
212589_at	Infancy	RRAS2	0.0308377
211749_s_at	Puberty	VAMP3	0.0311945
244043_at	Adult	TFDP2	0.0313812
208476_s_at	Adult	FRMD4A	0.0313841
236280_at	Infancy	---	0.0314527
207843_x_at	Adult	CYB5A	0.0316954
230063_at	Infancy	ZNF264	0.0320069
227806_at	Infancy	C16orf74	0.0322912
203846_at	Infancy	TRIM32	0.0324757
208015_at	Infancy	SMAD1	0.0325535
226287_at	Adult	CCDC34	0.0327037
211638_at	Adult	IGH@ /// IGHA1 /// IGHA2 /// IGHD /// IGHG1 /// IGHG3 /// IGHM /// LOC100126583 /// LOC652128	0.0330271
226065_at	Infancy	PRICKLE1	0.0330271
241871_at	Infancy	CAMK4	0.0330674
205049_s_at	Infancy	CD79A	0.0331202
226117_at	Infancy	TIFA	0.0331202
216985_s_at	Puberty	STX3	0.0335751
239370_at	Adult	---	0.033731
209806_at	Infancy	HIST1H2BK	0.0337601
201243_s_at	Adult	ATP1B1	0.0339619
223581_at	Adult	ZNF577	0.0339619
200718_s_at	Adult	SKP1	0.0340919
227962_at	Puberty	ACOX1	0.0341078
210868_s_at	Adult	ELOVL6	0.0348082
211548_s_at	Adult	HPGD	0.0350312
207753_at	Infancy	ZNF304	0.0352206
218513_at	Adult	C4orf43	0.0352331
218663_at	Adult	NCAPG	0.0352331
203604_at	Puberty	ZNF516	0.0352331
222639_s_at	Puberty	PLBD1	0.0352331
222762_x_at	Infancy	LIMD1	0.0352331
219724_s_at	Infancy	KIAA0748	0.0352331
207992_s_at	Puberty	AMPD3	0.0352866
210215_at	Adult	TFR2	0.0354207
211413_s_at	Puberty	PADI4	0.0358283
232392_at	Puberty	SFRS3	0.0358283
229726_at	Infancy	GRAP	0.0358283
244696_at	Infancy	---	0.0358283
239376_at	Infancy	---	0.0358453
222732_at	Puberty	TRIM39	0.0359631
227928_at	Adult	C12orf48	0.0359752
225622_at	Puberty	PAG1	0.0361993
216705_s_at	Infancy	ADA	0.0361993
230082_at	Puberty	LOC100133660	0.0364233
209585_s_at	Adult	MINPP1	0.0364989
225478_at	Adult	MFHAS1	0.0367229
200704_at	Puberty	LITAF	0.0367229
212598_at	Puberty	WDFY3	0.0367959
215811_at	Adult	---	0.0369618
217880_at	Adult	CDC27	0.0369618
228562_at	Adult	ZBTB10	0.0370042
229696_at	Adult	FECH	0.0370909
244828_x_at	Adult	NAF1	0.0371098
212148_at	Adult	PBX1	0.0373514
216241_s_at	Adult	TCEA1	0.0373514
217837_s_at	Puberty	VPS24	0.0373514
206157_at	Puberty	PTX3	0.037397
205944_s_at	Puberty	CLTCL1	0.037397
201044_x_at	Puberty	DUSP1	0.037397
220450_at	Infancy	---	0.037397
234034_at	Infancy	---	0.037397
215819_s_at	Adult	RHCE /// RHD	0.0374081
220171_x_at	Infancy	KIAA1704	0.0374081
211200_s_at	Infancy	EFCAB2	0.0374081
236923_x_at	Adult	---	0.0376048
205927_s_at	Adult	CTSE	0.0377537
242439_s_at	Infancy	ASXL1	0.0377537
225829_at	Puberty	PDZD8	0.0378125
203608_at	Infancy	ALDH5A1	0.0378125
213996_at	Infancy	YPEL1	0.0380556
226431_at	Infancy	FAM117B	0.0385506
227498_at	Adult	SOX6	0.0388036
226773_at	Infancy	---	0.0388036
41469_at	Puberty	PI3	0.0391436
201334_s_at	Adult	ARHGEF12	0.0391899
238417_at	Infancy	PGM2L1	0.0392301
210448_s_at	Infancy	P2RX5	0.0392977
209568_s_at	Adult	RGL1	0.0393615
236266_at	Puberty	RORA	0.0394475
204800_s_at	Puberty	DHRS12	0.0394527
202551_s_at	Infancy	CRIM1	0.0394527
228605_at	Adult	---	0.0395109
206336_at	Puberty	CXCL6	0.0396596
224975_at	Adult	NFIA	0.0397631
244205_at	Adult	ALAS2	0.0397631
213506_at	Puberty	F2RL1	0.0397736
236198_at	Infancy	---	0.0400363
202729_s_at	Adult	LTBP1	0.0401049
227297_at	Puberty	ITGA9	0.0401049
214651_s_at	Adult	HOXA9	0.0404279
219787_s_at	Adult	ECT2	0.0406705
206413_s_at	Infancy	TCL1B	0.0406705
222934_s_at	Puberty	CLEC4E	0.0407341
237347_at	Infancy	---	0.0411972
200838_at	Adult	CTSB	0.0414699
221912_s_at	Adult	CCDC28B	0.0415888
219771_at	Puberty	TBC1D8B	0.0415888
205838_at	Adult	GYPA /// GYPB	0.042069
209061_at	Infancy	NCOA3	0.042069
205554_s_at	Infancy	DNASE1L3	0.042069
209238_at	Puberty	STX3	0.0421763
202027_at	Puberty	TMEM184B	0.0424731
202932_at	Adult	YES1	0.0426926
201484_at	Puberty	SUPT4H1	0.0426926
205214_at	Puberty	STK17B	0.0426926
206118_at	Puberty	STAT4	0.0426926
232948_at	Infancy	---	0.0426926
202613_at	Infancy	CTPS	0.0431367
230233_at	Infancy	---	0.04327
237194_at	Adult	---	0.0433879
232027_at	Puberty	SYNE1	0.0433879
209183_s_at	Infancy	C10orf10	0.0435972
210262_at	Puberty	CRISP2	0.0440711
212094_at	Infancy	PEG10	0.0443622
244229_at	Puberty	---	0.0446082
240344_x_at	Infancy	LYRM7	0.0446082
204030_s_at	Infancy	SCHIP1	0.0446082
201141_at	Adult	GPNMB	0.0448547
227462_at	Adult	ERAP2	0.0449493
226460_at	Adult	FNIP2	0.0450249
225331_at	Infancy	CCDC50	0.0452336
209191_at	Infancy	TUBB6	0.0458261
229552_at	Infancy	LOC283454	0.0462821
242904_x_at	Puberty	LOC100289246	0.0462968
207819_s_at	Infancy	ABCB4	0.0462968
213122_at	Infancy	TSPYL5	0.0462968
229528_at	Adult	SBNO1	0.0463304
201580_s_at	Puberty	TMX4	0.0464539
215726_s_at	Adult	CYB5A	0.0464854
242677_at	Adult	---	0.0465229
227533_at	Infancy	---	0.0465229
205345_at	Infancy	BARD1	0.0465229
233261_at	Infancy	EBF1	0.0466034
229072_at	Infancy	---	0.0468687
226391_at	Puberty	---	0.0473511
217809_at	Infancy	BZW2	0.0473511
214051_at	Infancy	TMSB15B	0.0473511
226752_at	Puberty	FAM174A	0.0474985
219355_at	Puberty	CXorf57	0.0474985
213793_s_at	Infancy	HOMER1	0.0474985
219952_s_at	Adult	MCOLN1	0.047984
229738_at	Puberty	DNAH10	0.048283
235051_at	Infancy	CCDC50	0.048283
225320_at	Puberty	CCDC109A	0.0488584
211883_x_at	Puberty	CEACAM1	0.0488584
241809_at	Puberty	C1orf183	0.0488584
240569_at	Puberty	---	0.0488584
225733_at	Infancy	B3GALT6	0.0488584
233539_at	Infancy	NAPEPLD	0.0488584
229194_at	Adult	PCGF5	0.0490078
203645_s_at	Puberty	CD163	0.0491683
202314_at	Puberty	CYP51A1	0.0491683
219498_s_at	Infancy	BCL11A	0.0493903
216388_s_at	Puberty	LTB4R	0.049614
225060_at	Adult	LRP11	0.0497745
220474_at	Adult	SLC25A21	0.0497745
244042_x_at	Adult	---	0.0497745
209273_s_at	Adult	ISCA1	0.0497745
204882_at	Puberty	ARHGAP25	0.0497745
239231_at	Infancy	---	0.0497745
230597_at	Infancy	SLC7A3	0.0497745
201690_s_at	Infancy	TPD52	0.0497745
238043_at	Infancy	---	0.0497745
218332_at	Puberty	BEX1	0.0498756
202786_at	Infancy	STK39	0.0500204
203465_at	Adult	MRPL19	0.050093
208074_s_at	Adult	AP2S1	0.0502168
225259_at	Adult	RAB6B	0.0502475
229256_at	Infancy	PGM2L1	0.0507946
209841_s_at	Infancy	LRRN3	0.0509674
202016_at	Infancy	MEST	0.0509861
213173_at	Puberty	PCNX	0.0510766
201631_s_at	Puberty	IER3	0.0512933
226489_at	Puberty	TMCC3	0.0514821
219031_s_at	Infancy	NIP7	0.0514821
201893_x_at	Adult	DCN	0.0514876
210511_s_at	Puberty	INHBA	0.0514876
207231_at	Infancy	DZIP3	0.051579
230632_at	Puberty	LOC100288432	0.0517228
223666_at	Puberty	SNX5	0.0517228
229299_at	Adult	C5orf33	0.0517997
212342_at	Adult	YIPF6	0.0518083
210904_s_at	Puberty	IL13RA1	0.0518083
222842_at	Puberty	EIF2C4	0.0518083
226517_at	Infancy	BCAT1	0.0518083
213870_at	Adult	COL11A2	0.0521995
240027_at	Puberty	LIN7A	0.0521995
209711_at	Infancy	SLC35D1	0.0521995
236129_at	Adult	GALNT5	0.0522022
225396_at	Infancy	RBBP4	0.0522022
204836_at	Infancy	GLDC	0.0522022
227449_at	Infancy	EPHA4	0.0523091
201242_s_at	Adult	ATP1B1	0.0529447
204419_x_at	Infancy	HBG1 /// HBG2	0.0529447
224392_s_at	Infancy	OPN3	0.0535643
219295_s_at	Puberty	PCOLCE2	0.053691
204781_s_at	Puberty	FAS	0.0537295
235104_at	Adult	ERAP2	0.0537757
208352_x_at	Adult	ANK1	0.0538095
235072_s_at	Puberty	---	0.0538095
219410_at	Puberty	TMEM45A	0.0538095
208052_x_at	Puberty	CEACAM3	0.0538095
243780_at	Infancy	---	0.0538095
244652_at	Puberty	---	0.053861
201337_s_at	Puberty	VAMP3	0.053861
222996_s_at	Infancy	CXXC5	0.0539042
202064_s_at	Puberty	SEL1L	0.0539913
236104_at	Puberty	HNRPLL	0.0539913
231793_s_at	Infancy	CAMK2D	0.0539913
208980_s_at	Puberty	UBC	0.0540627
211254_x_at	Adult	RHAG	0.054634
233955_x_at	Infancy	CXXC5	0.0546757
215692_s_at	Infancy	MPPED2	0.0546757
234307_s_at	Adult	KIF26A	0.0548208
205677_s_at	Infancy	DLEU1	0.0548208
227941_at	Infancy	LOC339803	0.0548208
207165_at	Adult	HMMR	0.0548686
232891_at	Puberty	SIRPD	0.0549052
212295_s_at	Adult	SLC7A1	0.0550632
207094_at	Puberty	CXCR1	0.0550632
226719_at	Puberty	---	0.0550632
205686_s_at	Puberty	CD86	0.0550632
227529_s_at	Infancy	AKAP12	0.0550632
239077_at	Puberty	CSGALNACT2	0.0552671
236154_at	Puberty	QKI	0.0555478
201873_s_at	Adult	ABCE1	0.0557657
202933_s_at	Adult	YES1	0.0557657
229029_at	Infancy	CAMK4	0.0557657
223552_at	Puberty	LRRC4	0.0559824
235224_s_at	Infancy	---	0.0559824
203037_s_at	Infancy	MTSS1	0.0559824
203868_s_at	Adult	VCAM1	0.056304
218099_at	Puberty	TEX2	0.056304
211434_s_at	Adult	CCRL2	0.0564664
201612_at	Puberty	ALDH9A1	0.0564664
226686_at	Adult	CISD2	0.0565795
223062_s_at	Infancy	PSAT1	0.056636
229615_at	Infancy	---	0.0566684
242300_at	Adult	---	0.056844
228729_at	Adult	CCNB1	0.0568478
219929_s_at	Adult	ZFYVE21	0.0568534
201110_s_at	Adult	THBS1	0.0568534
201477_s_at	Infancy	RRM1	0.0568534
218177_at	Puberty	CHMP1B	0.0569543
204393_s_at	Puberty	ACPP	0.0570357
228090_at	Adult	NMNAT3	0.0570641
202581_at	Puberty	HSPA1A /// HSPA1B	0.0570911
227551_at	Infancy	FAM108B1	0.0570911
244261_at	Infancy	IL28RA	0.0570911
235142_at	Adult	ZBTB8A	0.0575747
210517_s_at	Infancy	AKAP12	0.0577602
204182_s_at	Adult	ZBTB43	0.0579061
202087_s_at	Adult	CTSL1	0.0579061
227246_at	Infancy	PLRG1	0.0579061
227692_at	Infancy	GNAI1	0.0579061
209734_at	Puberty	NCKAP1L	0.0579094
205538_at	Puberty	CORO2A	0.0579853
225922_at	Adult	FNIP2	0.0582617
223700_at	Adult	MND1	0.0582617
214465_at	Puberty	ORM1 /// ORM2	0.0583049
222630_at	Infancy	RFX7	0.0583049
206576_s_at	Puberty	CEACAM1	0.0584744
240020_at	Puberty	---	0.0587412
201280_s_at	Adult	DAB2	0.0589253
221601_s_at	Infancy	FAIM3	0.0589769
207638_at	Infancy	TMPRSS15	0.0590654
203058_s_at	Puberty	PAPSS2	0.0591975
202759_s_at	Infancy	AKAP2 /// PALM2-AKAP2	0.0592747
209470_s_at	Infancy	GPM6A	0.0592747
220384_at	Puberty	TXNDC3	0.0598709
209137_s_at	Puberty	USP10	0.0598848
213129_s_at	Adult	GCSH /// LOC100329108	0.0600741
206102_at	Adult	GINS1	0.0600741
206643_at	Puberty	HAL	0.0600741
201942_s_at	Puberty	CPD	0.0600741
205484_at	Infancy	SIT1	0.0600741
225780_at	Adult	RSC1A1	0.0603312
242055_at	Adult	PSMG4	0.060676
235020_at	Infancy	TAF4B	0.0608579
236526_x_at	Puberty	C5orf44	0.0610337
225313_at	Puberty	C20orf177	0.0610859
232589_at	Infancy	---	0.0612759
201887_at	Puberty	IL13RA1	0.0612994
207704_s_at	Puberty	GAS7	0.0614461
215629_s_at	Adult	DLEU2 /// DLEU2L	0.0616204
209894_at	Adult	LEPR	0.0616204
204576_s_at	Infancy	CLUAP1	0.0616204
227224_at	Infancy	RALGPS2	0.0616204
213164_at	Infancy	SLC5A3	0.0616204
207993_s_at	Puberty	CHP	0.0618781
203834_s_at	Puberty	TGOLN2	0.0622274
201714_at	Adult	TUBG1	0.0625905
202973_x_at	Adult	FAM13A	0.0626234
213427_at	Adult	RPP40	0.0626298
209469_at	Infancy	GPM6A	0.0626298
237972_at	Puberty	---	0.0626448
237590_at	Adult	---	0.0626806
201811_x_at	Puberty	SH3BP5	0.0627861
202856_s_at	Puberty	SLC16A3	0.0627861
224710_at	Puberty	RAB34	0.0627861
229513_at	Infancy	STRBP	0.0627861
206120_at	Puberty	CD33	0.0635345
215350_at	Puberty	SYNE1	0.0640429
202151_s_at	Adult	UBAC1	0.0640679
213133_s_at	Adult	GCSH /// LOC100329108	0.064162
215449_at	Adult	TSPO2	0.0648354
206324_s_at	Puberty	DAPK2	0.0648354
209949_at	Puberty	NCF2	0.0648354
201489_at	Puberty	PPIF	0.0648557
218132_s_at	Puberty	TSEN34	0.0648557
238633_at	Puberty	---	0.0648557
239832_at	Infancy	---	0.0648557
239665_at	Infancy	LOC441179	0.0654086
221541_at	Puberty	CRISPLD2	0.0654481
214661_s_at	Infancy	NOP14	0.0654481
226545_at	Infancy	CD109	0.0654481
211307_s_at	Puberty	FCAR	0.0656157
219032_x_at	Infancy	OPN3	0.0656157
221478_at	Adult	BNIP3L	0.0659026
219998_at	Puberty	HSPC159	0.0659026
213541_s_at	Puberty	ERG	0.0659026
233214_at	Infancy	---	0.0659026
209705_at	Infancy	MTF2	0.0659026
236316_at	Infancy	FAM3C	0.0659026
208971_at	Adult	UROD	0.0659345
230480_at	Puberty	PIWIL4	0.0660057
235170_at	Infancy	ZNF92	0.0660057
202970_at	Infancy	DYRK2	0.0662259
212642_s_at	Infancy	HIVEP2	0.0662485
219840_s_at	Infancy	TCL6	0.0662485
228559_at	Adult	CENPN	0.0662772
222962_s_at	Adult	MCM10	0.0662772
236085_at	Infancy	CAPSL	0.0662772
241819_at	Puberty	TNFSF8	0.0667884
221286_s_at	Infancy	MGC29506	0.0671186
224836_at	Puberty	TP53INP2	0.0673704
228314_at	Infancy	LRRC8C	0.0674172
226671_at	Puberty	LAMP2	0.0674885
205899_at	Puberty	CCNA1	0.0678127
36711_at	Puberty	MAFF	0.0678127
210837_s_at	Puberty	PDE4D	0.0678127
230263_s_at	Puberty	DOCK5	0.0682929
236126_at	Infancy	ACVR2B	0.0683526
238436_s_at	Infancy	ZNF805	0.0686153
242397_at	Puberty	---	0.0686824
201025_at	Infancy	EIF5B	0.0687829
201677_at	Infancy	C3orf37	0.0688381
208763_s_at	Puberty	TSC22D3	0.0688413
201929_s_at	Puberty	PKP4	0.0688647
238058_at	Puberty	LOC150381	0.0688647
226751_at	Adult	CNRIP1	0.0690324
217741_s_at	Puberty	ZFAND5	0.0690324
227983_at	Puberty	RILPL2	0.0690788
238756_at	Adult	GAS2L3	0.0695902
214211_at	Puberty	FTH1	0.0695902
211721_s_at	Infancy	ZNF551	0.0695902
242157_at	Infancy	CHD9	0.0695902
204848_x_at	Infancy	HBG1 /// HBG2	0.0695902
238484_s_at	Infancy	SSBP2	0.0695902
217879_at	Adult	CDC27	0.0699836
229770_at	Puberty	GLT1D1	0.0699836
205590_at	Infancy	RASGRP1	0.0699836
208195_at	Infancy	TTN	0.0699836
221031_s_at	Infancy	APOLD1	0.0699836
216456_at	Infancy	---	0.0699836
205909_at	Adult	POLE2	0.0700134
243852_at	Infancy	LUC7L2	0.0700134
220234_at	Adult	CA8	0.070139
207216_at	Puberty	TNFSF8	0.070139
241399_at	Adult	FAM19A2	0.0702631
235522_at	Infancy	CLEC2D	0.0702631
232951_at	Infancy	---	0.0702631
204470_at	Puberty	CXCL1	0.0703659
203845_at	Adult	KAT2B	0.0703723
236065_at	Puberty	---	0.0703723
233647_s_at	Puberty	CDADC1	0.0703723
213515_x_at	Infancy	HBG1 /// HBG2	0.0703936
232829_at	Puberty	OR52K3P	0.0704323
211813_x_at	Adult	DCN	0.0708708
211207_s_at	Adult	ACSL6	0.0708708
208433_s_at	Adult	LRP8	0.071057
202345_s_at	Adult	FABP5	0.0712331
205259_at	Puberty	NR3C2	0.0712331
219648_at	Adult	MREG	0.0719037
215049_x_at	Puberty	CD163	0.0721963
242750_at	Infancy	MMAA	0.0721963
221856_s_at	Puberty	FAM63A	0.072259
238519_at	Infancy	DDI2	0.072259
210944_s_at	Puberty	CAPN3	0.072441
218856_at	Infancy	TNFRSF21	0.072441
214306_at	Infancy	OPA1	0.0729256
233487_s_at	Adult	LRRC8A	0.0729912
216294_s_at	Puberty	KIAA1109	0.0734823
228949_at	Puberty	WLS	0.0736401
227004_at	Puberty	---	0.073679
242289_at	Infancy	---	0.073679
239701_at	Puberty	---	0.0737574
223578_x_at	Puberty	MALAT1	0.0737574
203502_at	Adult	BPGM	0.0741676
215012_at	Adult	ZNF451	0.0741999
227143_s_at	Puberty	BID	0.0741999
215707_s_at	Puberty	PRNP	0.0742297
213227_at	Adult	PGRMC2	0.0742463
211661_x_at	Puberty	PTAFR	0.0742463
209348_s_at	Puberty	MAF	0.0742863
210506_at	Puberty	FUT7	0.0743088
222453_at	Puberty	CYBRD1	0.0745895
223194_s_at	Adult	SLC22A23	0.0748748
226661_at	Adult	CDCA2	0.0748748
202254_at	Adult	SIPA1L1	0.0748843
204728_s_at	Adult	WDHD1	0.0753111
203585_at	Puberty	ZNF185	0.0753111
206440_at	Puberty	LIN7A	0.0754338
221208_s_at	Infancy	C11orf61	0.0755188
222752_s_at	Infancy	TMEM206	0.0755188
228046_at	Infancy	ZNF827	0.0759002
212221_x_at	Puberty	IDS	0.0771017
218096_at	Adult	AGPAT5	0.0772941
201810_s_at	Puberty	SH3BP5	0.0781158
235796_at	Adult	---	0.0782173
236305_at	Adult	RFESD	0.0782703
210356_x_at	Infancy	MS4A1	0.0782934
226036_x_at	Adult	CASP2	0.0784986
238762_at	Adult	MTHFD2L	0.0784986
209715_at	Infancy	CBX5	0.0784986
228831_s_at	Infancy	GNG7	0.0784986
228003_at	Infancy	RAB30	0.0799889
226944_at	Puberty	HTRA3	0.0805762
204416_x_at	Adult	APOC1	0.080722
226267_at	Puberty	JDP2	0.080722
235916_at	Adult	YPEL4	0.0808309
207542_s_at	Adult	AQP1	0.0813229
229182_at	Puberty	---	0.0813389
208941_s_at	Adult	SEPHS1	0.0813978
202478_at	Infancy	TRIB2	0.0813998
225252_at	Adult	SRXN1	0.082298
213683_at	Adult	ACSL6	0.0829608
205413_at	Infancy	MPPED2	0.0830026
241542_at	Adult	---	0.0831961
209474_s_at	Puberty	ENTPD1	0.0831961
222790_s_at	Infancy	RSBN1	0.0831961
218542_at	Adult	CEP55	0.0831981
236766_at	Infancy	---	0.0831981
203589_s_at	Adult	TFDP2	0.083291
236166_at	Puberty	LOC285147	0.083291
241956_at	Infancy	---	0.083291
238509_at	Puberty	CUL1	0.0833668
221724_s_at	Puberty	CLEC4A	0.0833871
232397_at	Adult	---	0.083396
218437_s_at	Adult	LZTFL1	0.083396
208278_s_at	Puberty	---	0.083396
236649_at	Infancy	DTWD1	0.083396
230972_at	Adult	ANKRD9	0.0834069
210586_x_at	Adult	RHD	0.0837457
226184_at	Adult	FMNL2	0.0837457
203447_at	Adult	PSMD5	0.0838032
229082_at	Puberty	CCDC125	0.0838032
224998_at	Puberty	CMTM4	0.0838032
230988_at	Adult	ADD2	0.0841361
214155_s_at	Adult	LARP4	0.0847002
228155_at	Infancy	C10orf58	0.0847002
211816_x_at	Puberty	FCAR	0.0847572
203913_s_at	Adult	HPGD	0.0849109
202732_at	Infancy	PKIG	0.0849378
226694_at	Infancy	AKAP2 /// PALM2-AKAP2	0.0851169
208868_s_at	Puberty	GABARAPL1	0.08516
240013_at	Puberty	---	0.0851686
219630_at	Adult	PDZK1IP1	0.0853375
229126_at	Infancy	TMEM19	0.0853375
216915_s_at	Puberty	PTPN12	0.0854573
201664_at	Adult	SMC4	0.0855226
200839_s_at	Adult	CTSB	0.0855375
243968_x_at	Infancy	FCRL1	0.0856335
223405_at	Puberty	NPL	0.0857804
225853_at	Adult	GNPNAT1	0.0860411
214129_at	Infancy	PDE4DIP	0.0860598
227497_at	Adult	SOX6	0.0861219
226682_at	Puberty	RORA	0.0862646
218194_at	Adult	REXO2	0.0865823
222258_s_at	Infancy	SH3BP4	0.0865823
207167_at	Puberty	CD101	0.0866804
201744_s_at	Adult	LUM	0.0867538
223515_s_at	Adult	COQ3	0.0867538
222686_s_at	Puberty	CPPED1	0.0867538

## Sheet: Table S3-Pathway Ontology
Table S3. Enriched KEGG pathways associated with age-related gene expression controlled against the background of the human genome. The statistic column lists the number of reference genes in the category (C), number of genes in the gene set and also in the category (O), expected number in the category (E), Ratio of enrichment (R), p value from hypergeometric test (rawP), and p value adjusted by …
Biological Pathway Ontology determined from KEGG database using Webgestalt
Infancy Group Kegg Pathways q<0.2	Statistic
B cell receptor signaling pathway	C=75;O=8;E=0.40;R=20.07;rawP=7.04e-09;adjP=2.32e-07
Primary immunodeficiency	C=35;O=6;E=0.19;R=32.25;rawP=3.02e-08;adjP=4.98e-07
Thiamine metabolism	C=8;O=2;E=0.04;R=47.03;rawP=0.0008;adjP=0.0066
Glycine, serine and threonine metabolism	C=31;O=3;E=0.16;R=18.21;rawP=0.0006;adjP=0.0066
TGF-beta signaling pathway	C=87;O=4;E=0.46;R=8.65;rawP=0.0012;adjP=0.0072
Hematopoietic cell lineage	C=88;O=4;E=0.47;R=8.55;rawP=0.0013;adjP=0.0072
Metabolic pathways	C=1104;O=14;E=5.87;R=2.39;rawP=0.0025;adjP=0.0118
Riboflavin metabolism	C=16;O=2;E=0.09;R=23.52;rawP=0.0032;adjP=0.0132
Heparan sulfate biosynthesis	C=26;O=2;E=0.14;R=14.47;rawP=0.0084;adjP=0.0308
Cysteine and methionine metabolism	C=34;O=2;E=0.18;R=11.07;rawP=0.0141;adjP=0.0423
Fructose and mannose metabolism	C=34;O=2;E=0.18;R=11.07;rawP=0.0141;adjP=0.0423
Melanogenesis	C=102;O=3;E=0.54;R=5.53;rawP=0.0173;adjP=0.0476
Vascular smooth muscle contraction	C=115;O=3;E=0.61;R=4.91;rawP=0.0237;adjP=0.0602
Type II diabetes mellitus	C=47;O=2;E=0.25;R=8.01;rawP=0.0260;adjP=0.0613
Neurotrophin signaling pathway	C=126;O=3;E=0.67;R=4.48;rawP=0.0299;adjP=0.0658
Tight junction	C=134;O=3;E=0.71;R=4.21;rawP=0.0350;adjP=0.0722
Long-term potentiation	C=70;O=2;E=0.37;R=5.38;rawP=0.0537;adjP=0.1042
Adherens junction	C=77;O=2;E=0.41;R=4.89;rawP=0.0635;adjP=0.1164
Calcium signaling pathway	C=178;O=3;E=0.95;R=3.17;rawP=0.0698;adjP=0.1212
Gap junction	C=90;O=2;E=0.48;R=4.18;rawP=0.0832;adjP=0.1307
Prostate cancer	C=89;O=2;E=0.47;R=4.23;rawP=0.0816;adjP=0.1307
Fc gamma R-mediated phagocytosis	C=97;O=2;E=0.52;R=3.88;rawP=0.0944;adjP=0.1379
Pyrimidine metabolism	C=98;O=2;E=0.52;R=3.84;rawP=0.0961;adjP=0.1379
Puberty Cluster KEGG Pathways q<0.2
Cytokine-cytokine receptor interaction	C=267;O=9;E=1.08;R=8.31;rawP=1.66e-06;adjP=7.14e-05
Lysosome	C=117;O=5;E=0.47;R=10.53;rawP=0.0001;adjP=0.0022
Graft-versus-host disease	C=42;O=3;E=0.17;R=17.60;rawP=0.0007;adjP=0.0069
Allograft rejection	C=38;O=3;E=0.15;R=19.45;rawP=0.0005;adjP=0.0069
Type I diabetes mellitus	C=44;O=3;E=0.18;R=16.80;rawP=0.0008;adjP=0.0069
Endocytosis	C=187;O=5;E=0.76;R=6.59;rawP=0.0010;adjP=0.0072
Riboflavin metabolism	C=16;O=2;E=0.06;R=30.80;rawP=0.0019;adjP=0.0102
Arachidonic acid metabolism	C=58;O=3;E=0.24;R=12.75;rawP=0.0017;adjP=0.0102
PPAR signaling pathway	C=69;O=3;E=0.28;R=10.71;rawP=0.0028;adjP=0.0134
Biosynthesis of unsaturated fatty acids	C=22;O=2;E=0.09;R=22.40;rawP=0.0036;adjP=0.0141
Purine metabolism	C=151;O=4;E=0.61;R=6.53;rawP=0.0034;adjP=0.0141
Hypertrophic cardiomyopathy (HCM)	C=85;O=3;E=0.34;R=8.70;rawP=0.0051;adjP=0.0159
Metabolic pathways	C=1104;O=11;E=4.48;R=2.46;rawP=0.0057;adjP=0.0159
MAPK signaling pathway	C=269;O=5;E=1.09;R=4.58;rawP=0.0050;adjP=0.0159
Histidine metabolism	C=29;O=2;E=0.12;R=16.99;rawP=0.0062;adjP=0.0159
Apoptosis	C=88;O=3;E=0.36;R=8.40;rawP=0.0056;adjP=0.0159
Dilated cardiomyopathy	C=92;O=3;E=0.37;R=8.04;rawP=0.0063;adjP=0.0159
SNARE interactions in vesicular transport	C=38;O=2;E=0.15;R=12.97;rawP=0.0105;adjP=0.0251
Fatty acid metabolism	C=42;O=2;E=0.17;R=11.73;rawP=0.0127;adjP=0.0260
Pathways in cancer	C=330;O=5;E=1.34;R=3.73;rawP=0.0115;adjP=0.0260
Bladder cancer	C=42;O=2;E=0.17;R=11.73;rawP=0.0127;adjP=0.0260
Autoimmune thyroid disease	C=53;O=2;E=0.22;R=9.30;rawP=0.0197;adjP=0.0339
Cell adhesion molecules (CAMs)	C=134;O=3;E=0.54;R=5.52;rawP=0.0175;adjP=0.0339
Natural killer cell mediated cytotoxicity	C=137;O=3;E=0.56;R=5.40;rawP=0.0185;adjP=0.0339
Amyotrophic lateral sclerosis (ALS)	C=53;O=2;E=0.22;R=9.30;rawP=0.0197;adjP=0.0339
NOD-like receptor signaling pathway	C=62;O=2;E=0.25;R=7.95;rawP=0.0264;adjP=0.0437
Alzheimer's disease	C=169;O=3;E=0.69;R=4.37;rawP=0.0318;adjP=0.0488
Epithelial cell signaling in Helicobacter pylori infection	C=68;O=2;E=0.28;R=7.25;rawP=0.0313;adjP=0.0488
Pancreatic cancer	C=72;O=2;E=0.29;R=6.84;rawP=0.0348;adjP=0.0516
VEGF signaling pathway	C=76;O=2;E=0.31;R=6.48;rawP=0.0384;adjP=0.0550
Chemokine signaling pathway	C=190;O=3;E=0.77;R=3.89;rawP=0.0427;adjP=0.0592
Hematopoietic cell lineage	C=88;O=2;E=0.36;R=5.60;rawP=0.0500;adjP=0.0632
TGF-beta signaling pathway	C=87;O=2;E=0.35;R=5.66;rawP=0.0489;adjP=0.0632
Focal adhesion	C=201;O=3;E=0.82;R=3.68;rawP=0.0490;adjP=0.0632
Toll-like receptor signaling pathway	C=101;O=2;E=0.41;R=4.88;rawP=0.0637;adjP=0.0783
T cell receptor signaling pathway	C=108;O=2;E=0.44;R=4.56;rawP=0.0716;adjP=0.0855
Neuroactive ligand-receptor interaction	C=256;O=3;E=1.04;R=2.89;rawP=0.0867;adjP=0.1008
Spliceosome	C=128;O=2;E=0.52;R=3.85;rawP=0.0956;adjP=0.1054
Cell cycle	C=128;O=2;E=0.52;R=3.85;rawP=0.0956;adjP=0.1054
Systemic lupus erythematosus	C=140;O=2;E=0.57;R=3.52;rawP=0.1110;adjP=0.1193
Jak-STAT signaling pathway	C=155;O=2;E=0.63;R=3.18;rawP=0.1311;adjP=0.1375
Calcium signaling pathway	C=178;O=2;E=0.72;R=2.77;rawP=0.1632;adjP=0.1671
Adult Cluster KEGG Pathways q<0.2
Porphyrin and chlorophyll metabolism	C=41;O=4;E=0.17;R=23.65;rawP=2.52e-05;adjP=0.0002
Metabolic pathways	C=1104;O=16;E=4.55;R=3.51;rawP=1.56e-05;adjP=0.0002
TGF-beta signaling pathway	C=87;O=5;E=0.36;R=13.93;rawP=3.18e-05;adjP=0.0002
Cell cycle	C=128;O=6;E=0.53;R=11.37;rawP=1.62e-05;adjP=0.0002
Oocyte meiosis	C=114;O=5;E=0.47;R=10.63;rawP=0.0001;adjP=0.0006
PPAR signaling pathway	C=69;O=4;E=0.28;R=14.06;rawP=0.0002;adjP=0.0010
ECM-receptor interaction	C=84;O=4;E=0.35;R=11.55;rawP=0.0004;adjP=0.0017
Hematopoietic cell lineage	C=88;O=4;E=0.36;R=11.02;rawP=0.0005;adjP=0.0019
ABC transporters	C=44;O=3;E=0.18;R=16.53;rawP=0.0008;adjP=0.0027
Lysosome	C=117;O=4;E=0.48;R=8.29;rawP=0.0014;adjP=0.0042
Adipocytokine signaling pathway	C=67;O=3;E=0.28;R=10.86;rawP=0.0027;adjP=0.0074
Nitrogen metabolism	C=23;O=2;E=0.09;R=21.08;rawP=0.0040;adjP=0.0092
Adherens junction	C=77;O=3;E=0.32;R=9.45;rawP=0.0040;adjP=0.0092
Progesterone-mediated oocyte maturation	C=86;O=3;E=0.35;R=8.46;rawP=0.0055;adjP=0.0118
Endocytosis	C=187;O=4;E=0.77;R=5.19;rawP=0.0077;adjP=0.0154
Bladder cancer	C=42;O=2;E=0.17;R=11.55;rawP=0.0131;adjP=0.0246
Axon guidance	C=129;O=3;E=0.53;R=5.64;rawP=0.0165;adjP=0.0275
Spliceosome	C=128;O=3;E=0.53;R=5.68;rawP=0.0162;adjP=0.0275
Cell adhesion molecules (CAMs)	C=134;O=3;E=0.55;R=5.43;rawP=0.0182;adjP=0.0287
Glycolysis / Gluconeogenesis	C=62;O=2;E=0.26;R=7.82;rawP=0.0272;adjP=0.0408
p53 signaling pathway	C=69;O=2;E=0.28;R=7.03;rawP=0.0331;adjP=0.0473
Antigen processing and presentation	C=89;O=2;E=0.37;R=5.45;rawP=0.0525;adjP=0.0716
Leukocyte transendothelial migration	C=118;O=2;E=0.49;R=4.11;rawP=0.0857;adjP=0.1118
Cytokine-cytokine receptor interaction	C=267;O=3;E=1.10;R=2.72;rawP=0.0989;adjP=0.1236
Tight junction	C=134;O=2;E=0.55;R=3.62;rawP=0.1061;adjP=0.1273
Ubiquitin mediated proteolysis	C=138;O=2;E=0.57;R=3.51;rawP=0.1114;adjP=0.1285
Purine metabolism	C=151;O=2;E=0.62;R=3.21;rawP=0.1290;adjP=0.1433
Jak-STAT signaling pathway	C=155;O=2;E=0.64;R=3.13;rawP=0.1345;adjP=0.1441

## Sheet: Table S4 - GWAS
Table S4. Genes previously identified in genome wide association studies (GWAS) that also have age-related expression in humans. GWAS data from the Catalogue of Published Genome-Wide Association Studies at the National Human Genome Institute (Hindorff et al 2009). Height and diabetes related genes are highlighted.
PUBMEDID	Study	Disease/Trait	Region	Chr_id	Chr_pos	Age Cluster Related Gene (175 unique)	Mapped_gene	SNPs	Context	Risk Allele Frequency	p-Value	Platform [SNPs passing QC]
19578179	A genome-wide association study of acenocoumarol maintenance dosage.	Acenocoumarol maintenance dosage	19p13.12	19	15990431	CYP4F2	CYP4F2	rs2108622	missense	NR	3e-10	Illumina [~550,000]
19684603	Germline genomic variants associated with childhood acute lymphoblastic leukemia.	Acute lymphoblastic leukemia (childhood)	10q21.2	10	63723577	ARID5B	ARID5B	rs10821936	intron	0.34	1e-15	Affymetrix [307,944]
19684604	Loci on 7p12.2, 10q21.2 and 14q11.2 are associated with risk of childhood acute lymphoblastic leukemia.	Acute lymphoblastic leukemia (childhood)	10q21.2	10	63752159	ARID5B	ARID5B	rs7089424	intron	0.34	7e-19	Illumina [291,473]
21706003	Genetic variation near IRS1 associates with reduced adiposity and an impaired metabolic profile.	Adiposity	2q36.3	2	227105921	IRS1	KIAA1486 - IRS1	rs2943650	Intergenic	0.64	4e-11	Affymetrix, Illumina, and Perlegen [~2.5 million] (imputed)
20876420	Genome-wide associations and functional genomic studies of musculoskeletal adverse events in women receiving aromatase inhibitors.	Adverse response to aromatase inhibitors	14q32.13	14	96169131	TCL1A	TCL1B - TCL1A	rs7158782	Intergenic	0.11	8e-07	Illumina [551,395]
21172079	Genome-wide case-control study of musculoskeletal adverse events and functional genomics in women receiving aromatase inhibitors: going beyond associations.	Adverse response to aromatase inhibitors	14q32.13	14	96175978	TCL1A	TCL1A	rs11849538	nearGene-3	NR	7e-07	Illumina [551,395]
21665990	Common variants near FRK/COL10A1 and VEGFA are associated with advanced age-related macular degeneration.	Age-related macular degeneration	6p21.1	6	43828582	VEGFA	VEGFA - C6orf223	rs4711751	Intergenic	0.5	9e-09	Affymetrix [6,036,699] (imputed)
21471458	Genome-wide association and genetic functional studies identify autism susceptibility candidate 2 gene (AUTS2) in the regulation of alcohol consumption.	Alcohol consumption	7q11.22	7	69806023	AUTS2	AUTS2	rs6943555	intron	0.24	4e-08	Affymetrix, Illumina, and Perlegen [~2.5 million] (imputed)
21703634	A meta-analysis of two genome-wide association studies identifies 3 new loci for alcohol dependence.	Alcohol dependence	1q25.1	1	175120079	KIAA0040	TNN - KIAA0040	rs6701037	Intergenic	0.46	2e-07	Illumina [up to 818,773]
19581569	Genome-wide association study of alcohol dependence.	Alcohol dependence	2q35	2	216898658	PECR	MREG - PECR	rs7590720	Intergenic	0.29	1e-08	Illumina [524,396]
21956439	Genome-wide association study of alcohol dependence implicates KIAA0040 on chromosome 1q.	Alcohol dependence	3p25.1	3	15295364	SH3BP5	CAPN7 - SH3BP5	rs1318937	Intergenic	NR	3e-06	Illumina [805,814]
18976728	Genome-wide association analysis reveals putative Alzheimer's disease susceptibility loci in addition to APOE.	Alzheimer's disease	19q13.41	19	51726613	CD33	CD33	rs3826656	nearGene-5	NR	6e-06	Affymetrix[484,522]
22005931	Genome-wide association analysis of age-at-onset in Alzheimer's disease.	Alzheimer's disease (age of onset)	12q24.22	12	117295333	HRK, RNFT2	RPL21P105 - HRK	rs17429217	Intergenic	NR	3e-06	Illumina [2,543,888] (imputed)
21460841	Common variants at MS4A4/MS4A6E, CD2AP, CD33 and EPHA1 are associated with late-onset Alzheimer's disease.	Alzheimer's disease (late onset)	6p12.3	6	47453378	CD2AP	CD2AP	rs9349407	intron	0.27	9e-09	Affymetrix & Illumina [2,324,889] (imputed)
21460841	Common variants at MS4A4/MS4A6E, CD2AP, CD33 and EPHA1 are associated with late-onset Alzheimer's disease.	Alzheimer's disease (late onset)	19q13.41	19	51727962	CD33	CD33	rs3865444	nearGene-5	0.7	2e-09	Affymetrix & Illumina [2,324,889] (imputed)
19451621	Reduced expression of the Kinesin-Associated Protein 3 (KIFAP3) gene increases survival in sporadic amyotrophic lateral sclerosis.	Amyotrophic lateral sclerosis	6p22.3	6	16742033	ATXN1	ATXN1	rs697739	intron	NR	4e-06	Illumina [288,357]
19734901	Genome-wide association study identifies 19p13.3 (UNC13A) and 9p21.2 as susceptibility loci for sporadic amyotrophic lateral sclerosis.	Amyotrophic lateral sclerosis	9p21.2	9	27536397	MOBKL2B, IFNK, C9orf72	IFNK - C9orf72	rs2814707	Intergenic	0.23	7e-09	Illumina [292,768]
19734901	Genome-wide association study identifies 19p13.3 (UNC13A) and 9p21.2 as susceptibility loci for sporadic amyotrophic lateral sclerosis.	Amyotrophic lateral sclerosis	9p21.2	9	27543281	MOBKL2B, IFNK, C9orf72	IFNK - C9orf72	rs3849942	Intergenic	0.23	1e-08	Illumina [292,768]
20801718	Chromosome 9p21 in amyotrophic lateral sclerosis in Finland: a genome-wide association study.	Amyotrophic lateral sclerosis	9p21.2	9	27543281	MOBKL2B,IFNK,C9orf72	IFNK - C9orf72	rs3849942	Intergenic	0.16	9e-11	Illumina [318,167]
21079607	A genome-wide association study on common SNPs and rare CNVs in anorexia nervosa.	Anorexia nervosa	5q14.1	5	81087534	SSBP2	SSBP2 - SHFM1P1	rs410644	Intergenic	0.47	7e-06	Illumina [~598,000]
19260139	Genome-wide association study of anthropometric traits in Korcula Island, Croatia.	Anthropometric traits	2p22.3	2	36526436	CRIM1	MRPL50P1 - RPL21P36	rs1863080	Intergenic	0.1	8e-06	Illumina [316,730]
22216198	A genome-wide association study of the protein C anticoagulant pathway.	Anticoagulant levels	1p31.3	1	65815659	DNAJC6	DNAJC6	rs1413885	intron	0.322	3e-07	Illumina [283,437]
20921969	Genome-wide association study of antipsychotic-induced QTc interval prolongation.	Antipsychotic-induced QTc interval prolongation	6p25.2	6	3359337	SLC22A23	SLC22A23	rs4959235	intron	NR	2e-07	Affymetrix [492,000]
19426955	Genome-wide association analysis identifies PDE4D as an asthma-susceptibility gene.	Asthma	5q12.1	5	59369794	PDE4D	PDE4D - RPL31P8	rs1588265	Intergenic	0.29	3e-08	Illumina [518,230]
20860503	A large-scale, consortium-based genomewide association study of asthma.	Asthma	15q22.2	15	61069988	RORA	RORA	rs11071559	intron	0.86	1e-07	Illumina [582,892]
22197932	Meta-analysis of genome-wide association studies identifies three new risk loci for atopic dermatitis.	Atopic dermatitis	8q21.13	8	81308150	ZBTB10	RPS5P5 - ZBTB10	rs7000782	Intergenic	0.43	1e-06	Afftmetrix & Illumina [~2.5 million] (imputed)
21041692	Identification of genomic predictors of atrioventricular conduction: using electronic medical records as a tool for genome science.	Atrioventricular conduction	10q23.31	10	90826779	FAS,CH25H	FAS - CH25H	rs1937332	Intergenic	0.47	7e-07	Illumina [514,999]
22012869	Genome-wide association study in German patients with attention deficit/hyperactivity disorder.	Attention deficit hyperactivity disorder	2p16.1	2	60762502	BCL11A	BCL11A	rs2556378	intron	NR	7e-06	Illumina [487,484]
20732626	Family-based genome-wide association scan of attention-deficit/hyperactivity disorder.	Attention deficit hyperactivity disorder	4q25	4	111026927	ELOVL6	ELOVL6	rs10011926	intron	0.78	8e-06	Illumina [835,136]
18951430	Conduct disorder and ADHD: evaluation of conduct problems as a categorical and quantitative trait in the international multicentre ADHD genetics study.	Attention deficit hyperactivity disorder and conduct disorder	18q21.31	18	55434202	ATP8B1	MRPS17P7 - RSL24D1P11	rs7236632	Intergenic	0.86	6e-06	Perlegen[378,332]
18951430	Conduct disorder and ADHD: evaluation of conduct problems as a categorical and quantitative trait in the international multicentre ADHD genetics study.	Attention deficit hyperactivity disorder and conduct disorder	13q33.3	13	108816225	LIG4, ABHD13	FAM155A - LIG4	rs10492664	Intergenic	0.84	1e-06	Perlegen[378,332]
18951430	Conduct disorder and ADHD: evaluation of conduct problems as a categorical and quantitative trait in the international multicentre ADHD genetics study.	Attention deficit hyperactivity disorder and conduct disorder	12q21.2	12	80062230	PAWR	PAWR	rs7297018	intron	0.19	4e-06	Perlegen[378,332]
18951430	Conduct disorder and ADHD: evaluation of conduct problems as a categorical and quantitative trait in the international multicentre ADHD genetics study.	Attention deficit hyperactivity disorder and conduct disorder	9p24.1	9	8235633	PTPRD	C9orf123 - PTPRD	rs10815798	Intergenic	0.48	6e-06	Perlegen[378,332]
18951430	Conduct disorder and ADHD: evaluation of conduct problems as a categorical and quantitative trait in the international multicentre ADHD genetics study.	Attention deficit hyperactivity disorder and conduct disorder	1q25.3	1	183852914	RGL1, GLT25D2	RGL1	rs10797919	intron	0.59	9e-06	Perlegen[378,332]
18846501	Does parental expressed emotion moderate genetic effects in ADHD? An exploration using a genome wide association scan.	Attention deficit hyperactivity disorder symptoms (interaction)	11q21	11	94312323	PIWIL4	PIWIL4	rs2212361	intron	0.26	9e-07	Perlegen[429,981]
20663923	A genome-wide scan for common alleles affecting risk for autism.	Autism	20p12.1	20	14747471	MACROD2	MACROD2	rs4141463	intron	0.57	4e-08	Illumina [842,348]
18849993	Common variants on 1p36 and 1q42 are associated with cutaneous basal cell carcinoma but not with melanoma or pigmentation traits.	Basal cell carcinoma	1p36.13	1	17722363	PADI4, PADI6,RCC2, ARHGEF10L	PADI6	rs7538876	intron	0.35	4e-12	Illumina[304,083]
20183929	A genome-wide association identified the common genetic variants influence disease severity in beta0-thalassemia/hemoglobin E.	Beta thalassemia/hemoglobin E disease	2p16.1	2	60719970	BCL11A	BCL11A	rs766432	intron	0.24	1e-10	Illumina [548,094]
19260141	Genome-wide association study of biochemical traits in Korcula Island, Croatia.	Biochemical measures	4q31.23	4	149321346	NR3C2	NR3C2	rs1490453	intron	0.17	3e-06	Illumina [316,730]
19396169	A large-scale genome-wide association study of Asian populations uncovers genetic factors influencing eight quantitative traits.	Biomedical quantitative traits	7q31.31	7	121033121	FAM3C	FAM3C	rs7776725	intron	0.13	2e-06	Affymetrix [2,156,535] (imputed)
19396169	A large-scale genome-wide association study of Asian populations uncovers genetic factors influencing eight quantitative traits.	Biomedical quantitative traits	7q31.31	7	121033121	FAM3C	FAM3C	rs7776725	intron	0.13	1e-11	Affymetrix [2,156,535] (imputed)
19416921	Genome-wide association and meta-analysis of bipolar disorder in individuals of European ancestry.	Bipolar disorder	1p32.1	1	61095558	NF1A	C1orf87 - NFIA	rs472913	Intergenic	0.5	2e-07	Affymetrix and Illumina [2,366,197] (imputed)
21738484	Genome-wide association of bipolar disorder suggests an enrichment of replicable associations in regions near genes.	Bipolar disorder	1p32.1	1	61059259	NFIA	C1orf87 - NFIA	rs2989476	Intergenic	NR	3e-06	Affymetrix [703,019]
21738484	Genome-wide association of bipolar disorder suggests an enrichment of replicable associations in regions near genes.	Bipolar disorder	6q25.2	6	152791474	SYNE1	SYNE1	rs7747960	intron	NR	9e-06	Affymetrix [703,019]
21926972	Large-scale genome-wide association analysis of bipolar disorder identifies a new susceptibility locus near ODZ4.	Bipolar disorder	6q25.2	6	152790573	SYNE1	SYNE1	rs9371601	intron	NR	7e-07	Affymetrix & Illumina [2,415,422] (imputed)
20351715	Meta-analysis of genome-wide association data of bipolar disorder and major depressive disorder.	Bipolar disorder and major depressive disorder (combined)	7q21.12	7	86821980	C7orf23,DMTF1	DMTF1	rs11773103	intron	NR	1e-06	Affymetrix & Perlegen [1,472,580] (imputed)
20351715	Meta-analysis of genome-wide association data of bipolar disorder and major depressive disorder.	Bipolar disorder and major depressive disorder (combined)	6q25.2	6	152738754	SYNE1	SYNE1	rs17082664	intron	NR	1e-06	Affymetrix & Perlegen [1,472,580] (imputed)
20889312	A genome-wide meta-analysis identifies novel loci associated with schizophrenia and bipolar disorder.	Bipolar disorder and schizophrenia	1p22.1	1	93401837	FAM69A	FAM69A	rs12745968	intron	NR	8e-07	Affymetrix [722,112]
18483556	A genome-wide association study identifies novel alleles associated with hair color and skin pigmentation.	Black vs. blond hair color	6p25.3	6	396321	IRF4	IRF4	rs12203592	intron	NR	7e-127	Illumina[528,173]
18483556	A genome-wide association study identifies novel alleles associated with hair color and skin pigmentation.	Black vs. red hair color	6p25.3	6	396321	IRF4	IRF4	rs12203592	intron	NR	9e-28	Illumina[528,173]
17903302	Framingham Heart Study 100K Project: genome-wide associations for blood pressure and arterial stiffness.	Blood pressure	5q22.1	5	110772404	CAMK4	CAMK4	rs10491334	intron	NR	4e-06	Affymetrix[70,897]
21909110	Genome-wide association study identifies six new loci influencing pulse pressure and mean arterial pressure.	Blood pressure	5q33.3	5	157804457	EBF1	RPLP2P2 - EBF1	rs9313772	Intergenic	0.32	1e-11	Affymetrix, Illumina, and Perlegen [NR] (imputed)
21909110	Genome-wide association study identifies six new loci influencing pulse pressure and mean arterial pressure.	Blood pressure	8q24.12	8	120435812	NOV	NOV	rs2071518	UTR-3	0.17	4e-09	Affymetrix, Illumina, and Perlegen [NR] (imputed)
19114657	From the Cover: Whole-genome association study identifies STK39 as a hypertension susceptibility gene.	Blood pressure	2q24.3	2	169041386	STK39	STK39	rs6749447	intron	0.28	2e-07	Affymetrix [79,447]
21533022	Genome-wide association study using extreme truncate selection identifies novel genes affecting bone mineral density and fracture risk.	Bone mineral density	6p22.3	6	21384613	SOX4	RPL36AP25 - SOX4	rs9466056	Intergenic	NR	4e-06	Illumina [2,543,887] (imputed)
19801982	Twenty bone-mineral-density loci identified by large-scale meta-analysis of genome-wide association studies.	Bone mineral density (hip)	11p15.2	11	15694462	SOX6	INSC - SOX6	rs7117858	Intergenic	0.2	6e-10	Affymetrix & Illumina [2,543,686](imputed)
18445777	Multiple genetic loci for bone mineral density and fractures.	Bone mineral density (spine)	2p16.2	2	54684557	SPTBN1	SPTBN1	rs11898505	intron	0.67	8e-07	Illumina[301,019]
19079262	New sequence variants associated with bone mineral density.	Bone mineral density (spine)	2p16.2	2	54684557	SPTBN1	SPTBN1	rs11898505	intron	0.68	4e-06	Illumina [305,051]
19801982	Twenty bone-mineral-density loci identified by large-scale meta-analysis of genome-wide association studies.	Bone mineral density (spine)	2p16.2	2	54684557	SPTBN1	SPTBN1	rs11898505	intron	0.34	2e-08	Affymetrix & Illumina [2,543,686](imputed)
20100581	Whole genome association study of brain-wide imaging phenotypes for identifying quantitative trait loci in MCI and AD: A study of the ADNI cohort.	Brain imaging	2q36.1			EPHA4	-	rs10932886		NR	E	Illumina [530,992]
17903305	A genome-wide association study of breast and prostate cancer in the NHLBI's Framingham Heart Study.	Breast cancer	13q32.1	13	95874956	ABCC4	ABCC4	rs1926657	intron	NR	2e-06	Affymetrix[70,897]
21424380	Potential novel candidate polymorphisms identified in genome-wide association study for breast cancer susceptibility.	Breast cancer	5p15.2	5	10467702	ROPN1L	ROPN1L - RPL30P7	rs1092913	Intergenic	0.13	2e-06	Affymetrix [782,838]
21424380	Potential novel candidate polymorphisms identified in genome-wide association study for breast cancer susceptibility.	Breast cancer	19q13.41	19	52372976	ZNF577	ZNF577	rs10411161		0.13	7e-06	Affymetrix [782,838]
21348951	Hypertrophy-associated polymorphisms ascertained in a founder cohort applied to heart failure risk and mortality.	Cardiac hypertrophy	8q12.1	8	61003897	CA8	TOX - CA8	rs6995588	Intergenic	NR	2e-06	Affymetrix [361,034]
21348951	Hypertrophy-associated polymorphisms ascertained in a founder cohort applied to heart failure risk and mortality.	Cardiac hypertrophy	12q14.1	12	60797703	FAM19A2	SLC16A7 - PGBD3P1	rs10506410	Intergenic	NR	2e-06	Affymetrix [361,034]
21348951	Hypertrophy-associated polymorphisms ascertained in a founder cohort applied to heart failure risk and mortality.	Cardiac hypertrophy	1p34.2	1	43596384	SLC2A1	SLC2A1 - FAM183A	rs16830359	Intergenic	NR	1e-07	Affymetrix [361,034]
21348951	Hypertrophy-associated polymorphisms ascertained in a founder cohort applied to heart failure risk and mortality.	Cardiac hypertrophy	6p22.3	6	22246604	SOX4	FLJ22536 - PRL	rs4236016	Intergenic	NR	4e-06	Affymetrix [361,034]
21348951	Hypertrophy-associated polymorphisms ascertained in a founder cohort applied to heart failure risk and mortality.	Cardiac hypertrophy	15q12	15	25912339	UBE3A	UBE3A - ATP10A	rs17636733	Intergenic	NR	2e-07	Affymetrix [361,034]
21909108	Meta-analysis of genome-wide association studies from the CHARGE consortium identifies common variants associated with carotid intima media thickness and plaque.	Carotid intima media thickness	19q13.32	19	45415640	APOC1	LOC100129500	rs445925		0.11	2e-08	Affymetrix & Illumina [~2.5 million] (imputed)
21909108	Meta-analysis of genome-wide association studies from the CHARGE consortium identifies common variants associated with carotid intima media thickness and plaque.	Carotid intima media thickness	19q13.32	19	45415640	APOC1	LOC100129500	rs445925		0.89	4e-06	Affymetrix & Illumina [~2.5 million] (imputed)
21909108	Meta-analysis of genome-wide association studies from the CHARGE consortium identifies common variants associated with carotid intima media thickness and plaque.	Carotid intima media thickness	8q24.13	8	123408091	ZHX2	MRPS36P3 - ZHX2	rs11781551	Intergenic	0.48	2e-11	Affymetrix & Illumina [~2.5 million] (imputed)
20190752	Multiple common variants for celiac disease influencing immune gene expression.	Celiac disease	6q15	6	90926612	BACH2, MAP3K7	BACH2	rs10806425	intron	0.4	4e-10	Illumina [292,387]
20190752	Multiple common variants for celiac disease influencing immune gene expression.	Celiac disease	3p21.31	3	46235201	CCR1, CCR2, CCRL2, CCR3, CCR5, CCR9	XCR1 - CCR1	rs13098911	Intergenic	0.1	3e-17	Illumina [292,387]
20190752	Multiple common variants for celiac disease influencing immune gene expression.	Celiac disease	6p25.3	6	383546	IRF4	DUSP22 - IRF4	rs1033180	Intergenic	0.08	6e-08	Illumina [292,387]
18311140	Newly identified genetic risk variants for celiac disease related to the immune response.	Celiac disease	4q27	4	123509421	KIAA1109, ADAD1, IL2, IL21	IL2 - IL21	rs6822844	Intergenic	0.81	3e-13	Illumina[310,605]
17558408	A genome-wide association study for celiac disease identifies risk variants in the region harboring IL2 and IL21.	Celiac disease	4q27	4	123509421	KIAA1109,TENR,IL2,IL21	IL2 - IL21	rs6822844	Intergenic	0.82	1e-14	Illumina[310,605]
20190752	Multiple common variants for celiac disease influencing immune gene expression.	Celiac disease	1p31.3	1	61791863	NFIA	NFIA	rs6691768	intron	0.62	1e-07	Illumina [292,387]
20190752	Multiple common variants for celiac disease influencing immune gene expression.	Celiac disease	6q22.33	6	128278798	PTPRK, THEMIS	MRPS17P5 - PTPRK	rs802734	Intergenic	0.31	3e-14	Illumina [292,387]
21383967	Meta-analysis of genome-wide association studies in celiac disease and rheumatoid arthritis identifies fourteen non-HLA shared loci.	Celiac disease and Rheumatoid arthritis	2q32.3	2	191964633	STAT4	STAT4	rs7574865	intron	NR	4e-10	Illumina [472,854]
20485516	Common genetic variants near the Brittle Cornea Syndrome locus ZNF469 influence the blinding disease risk factor central corneal thickness.	Central corneal thickness	13q14.11	13	41110884	FOXO1	LOC100289058	rs2721051		NR	5e-10	Illumina [~2.4 million] (pooled)
20719862	New loci associated with central cornea thickness include COL5A1, AKAP13 and AVGR8.	Central corneal thickness	13q14.11	13	41109429	FOXO1	COG6 - FOXO1	rs2755237	Intergenic	NR	1e-08	Illumina [~2 million] (imputed)
20383146	New loci associated with kidney function and chronic kidney disease.	Chronic kidney disease	3q23	3	141807137	TFDP2	RPL19P6 - GK5	rs347685	Intergenic	0.28	3e-11	Affymetrix & Illumina [~2.5 million] (imputed)
20383146	New loci associated with kidney function and chronic kidney disease.	Chronic kidney disease	6p21.1	6	43806609	VEGFA	VEGFA - C6orf223	rs881858	Intergenic	0.28	9e-14	Affymetrix & Illumina [~2.5 million] (imputed)
18758461	A genome-wide association study identifies six susceptibility loci for chronic lymphocytic leukemia.	Chronic lymphocytic leukemia	6p25.3	6	411064	IRF4	IRF4	rs872071	UTR-3	0.54	2e-20	Illumina[345,665]
22080838	A genome-wide association study of COPD identifies a susceptibility locus on chromosome 19q13.	Chronic obstructive pulmonary disease	4q22.1	4	89875909	FAM13A	FAM13A	rs1964516	intron	NR	2e-09	Illumina [797,983]
20173748	Variants in FAM13A are associated with chronic obstructive pulmonary disease.	Chronic obstructive pulmonary disease	4q22.1	4	89883979	FAM13A	FAM13A	rs7671167	intron	0.48	1e-11	Illumina [499,578]
19734545	A genome-wide study of common SNPs and CNVs in cognitive performance in the CANTAB.	Cognitive performance	3p22.3	3	35982130	ARPP-21	RPL36AP17 - STAC	rs6799705	Intergenic	0.05	2e-07	Illumina [475,971]
19734545	A genome-wide study of common SNPs and CNVs in cognitive performance in the CANTAB.	Cognitive performance	6p21.2	6	37451696	C6orf129	C6orf129	rs904251	intron	0.38	7e-06	Illumina [475,971]
20125193	Common genetic variation and performance on standardized cognitive tests.	Cognitive test performance	Xq28	23	148567451	IDS	IDS	rs530501	intron	NR	4e-06	Illumina [up to 563,855]
20125193	Common genetic variation and performance on standardized cognitive tests.	Cognitive test performance	15q26.2	15	95511837	MCTP2	MCTP2 - RNU2-3P	rs6496074	Intergenic	NR	3e-06	Illumina [up to 563,855]
19011631	Meta-analysis of genome-wide association data identifies four new susceptibility loci for colorectal cancer.	Colorectal cancer	16q22.1	16	68820946	CDH1	CDH1	rs9929218	intron	0.29	1e-08	Illumina[up to 548,586]
18846501	Does parental expressed emotion moderate genetic effects in ADHD? An exploration using a genome wide association scan.	Conduct disorder (interaction)	8p23.1	8	8717007	MFHAS1	MFHAS1	rs332034	intron	0.85	6e-06	Perlegen [429,901)
22144573	Genome-wide association study for coronary artery calcification with follow-up in myocardial infarction.	Coronary artery calcification	6p24.1	6	12903957	PHACTR1	PHACTR1	rs9349379	intron	NR	4e-22	Affyemtrix & Illumina [~2.5 million] (imputed)
17634449	Genomewide association analysis of coronary artery disease.	Coronary heart disease	10q11.21	10	44753867	CXCL12	HNRNPA3P1 - CXCL12	rs501120	Intergenic	0.87	9e-08	Affymetrix [377,857]
21378990	Large-scale association analysis identifies 13 new susceptibility loci for coronary artery disease.	Coronary heart disease	10q11.21	10	44775824	CXCL12	HNRNPA3P1 - CXCL12	rs1746048	Intergenic	0.87	3e-10	Affymetrix & Illumina {~2.3 million] (imputed)
21846871	A genome-wide association study in europeans and South asians identifies 5 new Loci for coronary artery disease.	Coronary heart disease	6p24.1	6	12903957	PHACTR1	PHACTR1	rs9349379	intron	NR	9e-26	Illumina [~575,00]
21378988	A genome-wide association study in Europeans and South Asians identifies five new loci for coronary artery disease.	Coronary heart disease	6p24.1	6	12903957	PHACTR1	PHACTR1	rs9349379	intron	NR	9e-26	Illumina [574,919]
21378988	A genome-wide association study in Europeans and South Asians identifies five new loci for coronary artery disease.	Coronary heart disease	6p24.1	6	12889004	PHACTR1	PHACTR1	rs1332844	intron	NR	6e-08	Illumina [574,919]
21378990	Large-scale association analysis identifies 13 new susceptibility loci for coronary artery disease.	Coronary heart disease	6p24.1	6	12927544	PHACTR1	PHACTR1	rs12526453	intron	0.67	1e-09	Affymetrix & Illumina {~2.3 million] (imputed)
21378990	Large-scale association analysis identifies 13 new susceptibility loci for coronary artery disease.	Coronary heart disease	17p11.2	17	17543722	RASD1, SMCR3, PEMT	PEMT - RAI1	rs12936587	Intergenic	0.56	4e-10	Affymetrix & Illumina {~2.3 million] (imputed)
21347282	Genome-wide association study of coronary heart disease and its risk factors in 8,090 African Americans: the NHLBI CARe Project.	Coronary heart disease	1q32.3	1	211700658	SLC30A1	RD3 - SLC30A1	rs7526425	Intergenic	0.84	1e-06	Affymetrix [~2.74 million] (imputed)
21378990	Large-scale association analysis identifies 13 new susceptibility loci for coronary artery disease.	Coronary heart disease	1p13.3	1	109822166	SORT1	PSRC1	rs599839	nearGene-3	0.78	3e-10	Affymetrix & Illumina {~2.3 million] (imputed)
21300955	Meta-analysis of genome-wide association studies in >80 000 subjects identifies multiple loci for C-reactive protein levels.	C-reactive protein	19q13.32	19	45422946	APOC1	APOC1	rs4420638	nearGene-3	NR	9e-139	Affymetrix & Illumina [~2.5 million] (imputed)
19567438	Genetic Loci associated with C-reactive protein levels and risk of coronary heart disease.	C-reactive protein	1p31.3	1	66089782	LEPR	LEPR	rs6700896	intron	NR	3e-14	Affymetrix, Illumina & Perlegen [~1.4 million] (imputed)
18439548	Loci related to metabolic-syndrome pathways including LEPR,HNF1A, IL6R, and GCKR associate with plasma C-reactive protein: the Women's Genome Health Study.	C-reactive protein	1p31.3	1	66105944	LEPR	LEPROT - PDE4B	rs1892534	Intergenic	NR	7e-21	Illumina[336,108]
21300955	Meta-analysis of genome-wide association studies in >80 000 subjects identifies multiple loci for C-reactive protein levels.	C-reactive protein	1p31.3	1	66161461	LEPR	LEPROT - PDE4B	rs4420065	Intergenic	NR	4e-62	Affymetrix & Illumina [~2.5 million] (imputed)
21300955	Meta-analysis of genome-wide association studies in >80 000 subjects identifies multiple loci for C-reactive protein levels.	C-reactive protein	15q22.2	15	60894965	RORA	RORA	rs340029	intron	NR	4e-09	Affymetrix & Illumina [~2.5 million] (imputed)
19081515	Genetic risk factors for variant Creutzfeldt-Jakob disease: a genome-wide association study.	Creutzfeldt-Jakob disease	20p13	20	4680251	PRNP	PRNP	rs1799990	missense	NR	2e-21	Affymetrix [288,908]
22137330	Genome-wide study links MTMR7 gene to variant Creutzfeldt-Jakob risk.	Creutzfeldt-Jakob disease (variant)	20p13	20	4698626	PRNP	PRNP - PRND	rs6116492	Intergenic	NR	5e-07	Afymetrix [287,554]
22137330	Genome-wide study links MTMR7 gene to variant Creutzfeldt-Jakob risk.	Creutzfeldt-Jakob disease (variant)	20p13	20	4677092	PRNP	PRNP	rs6107516	intron	NR	3e-18	Afymetrix [287,554]
21102463	Genome-wide meta-analysis increases to 71 the number of confirmed Crohn's disease susceptibility loci.	Crohn's disease	6q15	6	90973159	BACH2	BACH2	rs1847472	intron	0.66	5e-09	Affymetrix & Illumina [953,241] (imputed)
21102463	Genome-wide meta-analysis increases to 71 the number of confirmed Crohn's disease susceptibility loci.	Crohn's disease	2p23.3	2	25492467	DNMT3A	DNMT3A	rs13428812	intron	0.33	9e-10	Affymetrix & Illumina [953,241] (imputed)
21102463	Genome-wide meta-analysis increases to 71 the number of confirmed Crohn's disease susceptibility loci.	Crohn's disease	5q15	5	96244549	ERAP2, LRAP	ERAP2	rs2549794	intron	0.41	1e-10	Affymetrix & Illumina [953,241] (imputed)
21102463	Genome-wide meta-analysis increases to 71 the number of confirmed Crohn's disease susceptibility loci.	Crohn's disease	14q31.3	14	88472595	GALC, GPR65	GPR65	rs8005161	intron	0.12	4e-18	Affymetrix & Illumina [953,241] (imputed)
21102463	Genome-wide meta-analysis increases to 71 the number of confirmed Crohn's disease susceptibility loci.	Crohn's disease	1p36.23	1	7879063	VAMP3	PER3	rs2797685	intron	0.19	7e-09	Affymetrix & Illumina [953,241] (imputed)
21940522	Genome-wide association scan for childhood caries implicates novel genes.	Dental caries	11p14.1	11	30467500	MPPED2	MPPED2	rs11031093	intron	NR	8e-06	Illumina [1,450,678] (imputed)
20800221	Genome-wide association scan of trait depression.	Depression--quantitative trait	15q22.2	15	61267096	RORA	RORA	rs12912233	intron	0.46	6e-07	Affymetrix & Illumina [up to 2.5 million] (imputed)
21909115	Genetic variants in novel pathways influence blood pressure and cardiovascular disease risk.	Diastolic blood pressure	5q33.3	5	157845402	EBF1	RPLP2P2 - EBF1	rs11953630	Intergenic	0.37	4e-13	Affymetrix & Illumina [~2.5 million] (imputed)
19483685	HLA-B*5701 genotype is a major determinant of drug-induced liver injury due to flucloxacillin.	Drug-induced liver injury (flucloxacillin)	15q26.2	15	94939508	MCTP2	MCTP2	rs4984390	intron	0.41	4e-06	Illumina [866,399]
20062063	Several common variants modulate heart rate, PR interval and QRS duration.	Electrocardiographic traits	4q21.23	4	86651464	ARHGAP24	ARHGAP24	rs7660702	intron	0.74	3e-17	Illumina [306,060]
20062061	Genetic variation in SCN10A influences cardiac conduction.	Electrocardiographic traits	7q36.1	7	150637863	KCNH2	ABP1 - KCNH2	rs4725982	Intergenic	NR	3e-06	Illumina [303,309]
20062063	Several common variants modulate heart rate, PR interval and QRS duration.	Electrocardiographic traits	7q36.1	7	150667210	KCNH2	KCNH2	rs3807375	intron	0.35	5e-11	Illumina [306,060]
21116278	Genome-wide association with MRI atrophy measures as a quantitative trait locus for Alzheimer's disease.	Entorhinal cortical thickness	3p22.3	3	35142511	ARPP-21	FECHP1 - KRT8P18	rs11129640	Intergenic	NR	6e-08	Illumina [488,911]
20932654	Genome-wide association study to identify single nucleotide polymorphisms (SNPs) associated with the development of erectile dysfunction in African-American men after radiotherapy for prostate cancer.	Erectile dysfunction and prostate cancer treatment	2p21	2	47240012	TTC7A	TTC7A	rs10194115	intron	0.07	5e-07	Affymetrix [512,497]
21642993	Genome-wide association study identifies three new susceptibility loci for esophageal squamous-cell carcinoma in Chinese populations.	Esophageal cancer	5q11.2	5	58407771	PDE4D	PDE4D	rs10052657	intron	0.78	2e-19	Affymetrix [666,141]
19727025	Genome-wide association study of exercise behavior in Dutch and American adults.	Exercise (leisure time)	10q23.2	10	89443310	PAPSS2	PAPSS2	rs10887741	intron	NR	4e-06	Affymetrix and Perlegen [~1.6 million] (imputed)
17903301	Genome-wide association of echocardiographic dimensions, brachial artery endothelial function and treadmill exercise responses in the Framingham Heart Study.	Exercise treadmill test traits	8p12	8	30936356	WRN	WRN	rs2553268	intron	NR	6e-06	Affymetrix[70,897]
20585627	Web-based, participant-driven studies yield novel genetic associations for common traits.	Eye color	6p25.3	6	396321	IRF4	IRF4	rs12203592	intron	0.18	2e-15	Illumina [535,076]
17767159	A QTL influencing F cell production maps to a gene encoding a zinc-finger protein on chromosome 2p15.	F-cell distribution	2p16.1	2	60718043	BCL11A	BCL11A	rs1427407	intron	0.14	6e-31	Illumina [308,015]
21326311	Genome-wide association study identifies genetic variants influencing F-cell levels in sickle-cell patients.	F-cell distribution	2p16.1			BCL11A	-	rs10189857, rs6545816, rs6545817, rs1427407, rs7599488, rs1896294, rs766432, rs11886868, rs10195871, rs10172646, rs4671393, rs7584113, rs7557939, rs6706648, rs6738440, rs7565301, rs6729815, rs1896295, rs1896296, rs7606173		0.42	2e-07	Illumina [660,740]
21326311	Genome-wide association study identifies genetic variants influencing F-cell levels in sickle-cell patients.	F-cell distribution	2p16.1			BCL11A	-	rs10189857, rs6545816, rs6545817, rs1427407, rs7599488, rs1896294, rs766432, rs11886868, rs10195871, rs10172646, rs4671393, rs7584113, rs7557939, rs6706648, rs6738440, rs7565301, rs6729815, rs1896295, rs1896296, rs7606173		0.254	2e-16	Illumina [660,740]
21326311	Genome-wide association study identifies genetic variants influencing F-cell levels in sickle-cell patients.	F-cell distribution	4q27	4	120962385	MAD2L1	PDE5A - MAD2L1	rs1845344	Intergenic	0.27	7e-06	Illumina [660,740]
18245381	Genome-wide association study shows BCL11A associated with persistent fetal hemoglobin and amelioration of the phenotype of beta-thalassemia.	Fetal hemoglobin levels	2p16.1	2	60720246	BCL11A	BCL11A	rs11886868	intron	0.8	7e-35	Affymetrix [362,129]
21757653	Assessment of genetic determinants of the association of ╬│' fibrinogen in relation to cardiovascular disease.	Fibrinogen	4q31.3	4	155451759	PLRG1	DCHS2 - PLRG1	rs12511469	Intergenic	0.19	2e-36	Affymetrix [~2.5 million] (imputed)
20585627	Web-based, participant-driven studies yield novel genetic associations for common traits.	Freckling	6p25.3	6	396321	IRF4	IRF4	rs12203592	intron	0.18	2e-91	Illumina [535,076]
20825314	E2-2 protein and Fuchs's corneal dystrophy.	Fuchs's corneal dystrophy	18q21.2	18	53210302	TCF4	TCF4	rs613872	intron	0.15	1e-18	Illumina [~370,000]
22010049	Loci affecting gamma-glutamyl transferase in adults and adolescents show age x SNP interaction and cardiometabolic disease associations.	Gamma gluatamyl transferase levels	15q22.2	15	60878030	RORA	RORA	rs340005	intron	0.36	2e-08	Illumina [2,380,486](imputed)
21909109	Large-scale genome-wide association studies in East Asians identify new genetic loci influencing metabolic traits.	Gamma glutamyl transpeptidase	4q31.22	4	146821410	ZNF827	ZNF827	rs4835265	intron	0.42	1e-14	Affymetrix [~2.2 million] (imputed)
20858683	Common variants at 10 genomic loci influence hemoglobin AÔ??(C) levels via glycemic and nonglycemic pathways.	Glycated hemoglobin levels	8p11.21	8	41549194	ANK1	ANK1	rs6474359	intron	0.97	1e-08	Affymetrix & Illumina [~2.5 million] (imputed)
20858683	Common variants at 10 genomic loci influence hemoglobin AÔ??(C) levels via glycemic and nonglycemic pathways.	Glycated hemoglobin levels	8p11.21	8	41630405	ANK1	ANK1	rs4737009	intron	0.24	6e-12	Affymetrix & Illumina [~2.5 million] (imputed)
20858683	Common variants at 10 genomic loci influence hemoglobin AÔ??(C) levels via glycemic and nonglycemic pathways.	Glycated hemoglobin levels	1q23.1	1	158585415	SPTA1	SPTA1	rs2779116	intron	0.27	3e-09	Affymetrix & Illumina [~2.5 million] (imputed)
21841780	A genome-wide association study identifies two new risk loci for Graves' disease.	Graves' disease	6q15	6	90921740	BACH2, MAP3K7	BACH2	rs370409	intron	0.67	2e-06	Illumina [486,049]
20585627	Web-based, participant-driven studies yield novel genetic associations for common traits.	Hair color	6p25.3	6	396321	IRF4	IRF4	rs12203592	intron	0.18	2e-28	Illumina [535,076]
19896111	Common variants in the trichohyalin gene are associated with straight hair in Europeans.	Hair morphology	4q32.2	4	163738121	NAF1	FSTL5 - NAF1	rs6840361	Intergenic	NR	4e-06	Illumina [~1 million] (imputed)
20686565	Biological, clinical and population relevance of 95 loci for blood lipids.	HDL cholesterol	2q36.3	2	227100698	IRS1	KIAA1486 - IRS1	rs2972146	Intergenic	0.37	2e-09	Affymetrix, Illumina & Perlegen [~2.6 million] (imputed)
20686565	Biological, clinical and population relevance of 95 loci for blood lipids.	HDL cholesterol	12q24.31	12	123796238	SBNO1	SBNO1	rs4759375	intron	0.06	8e-09	Affymetrix, Illumina & Perlegen [~2.6 million] (imputed)
20445134	Association of genome-wide variation with the risk of incident heart failure in adults of European and African ancestry: a prospective meta-analysis from the cohorts for heart and aging research in genomic epidemiology (CHARGE) consortium.	Heart failure	9p21.2	9	27533984	MOBKL2B	IFNK - C9orf72	rs10812610	Intergenic	0.5	5e-06	Affymetrix & Illumina [2,478,304] (imputed)
20445134	Association of genome-wide variation with the risk of incident heart failure in adults of European and African ancestry: a prospective meta-analysis from the cohorts for heart and aging research in genomic epidemiology (CHARGE) consortium.	Heart failure	12q12	12	43253415	PRICKLE1	RPS27P21 - MRPS36P5	rs1520832	Intergenic	0.04	1e-06	Affymetrix & Illumina [2,478,304] (imputed)
20445134	Association of genome-wide variation with the risk of incident heart failure in adults of European and African ancestry: a prospective meta-analysis from the cohorts for heart and aging research in genomic epidemiology (CHARGE) consortium.	Heart failure	12p11.22	12	30104142	TMTC1	RPL21P99 - IPO8	rs2046383	Intergenic	0.3	3e-06	Affymetrix & Illumina [2,478,304] (imputed)
18391951	Many sequence variants affecting diversity of adult human height.	Height	4q21.21	4	82149831	BMP3, PRKG2, RASGEF1B	PRKG2 - RASGEF1B	rs710841	Intergenic	0.27	2e-06	Illumina and Affymetrix[up to 304,226]
18193045	Common variants in the GDF5-UQCC region are associated with variation in human height.	Height	5q14.1	5	78756778	HOMER1	HOMER1	rs10078095	intron	0.22	3e-06	Illumina and Affymetrix[~2,261,000] (imputed)
20881960	Hundreds of variants clustered in genomic loci and biological pathways affect human height.	Height	7p15.3	7	23502974	IGF2BP3	IGF2BP3	rs12534093	intron	0.22	2e-14	Affymetrix, Illumina & Perlegen [2,834,208] (imputed)
18952825	Common variants in the JAZF1 gene associated with height identified by linkage and genome-wide association analysis.	Height	7p15.1	7	28189411	JAZF1	JAZF1	rs1635852	intron	NR	9e-10	Illumina[NR]
19343178	Meta-analysis of genome-wide scans for human adult stature identifies novel Loci and associations with measures of skeletal frame size.	Height	7p15.1	7	28185091	JAZF1	JAZF1	rs849141	intron	0.23	3e-11	Illumina [229,216]
20189936	A genome-wide association study in 19 633 Japanese subjects identified LHX3-QSOX2 and IGF1 as adult height loci.	Height	2p22.3	2	33471192	LTBP1	LTBP1	rs3769528	intron	0.15	8e-08	Illumina [420,885]
20881960	Hundreds of variants clustered in genomic loci and biological pathways affect human height.	Height	2p22.3	2	33361425	LTBP1	LTBP1	rs6714546	intron	0.28	2e-09	Affymetrix, Illumina & Perlegen [2,834,208] (imputed)
19893584	Identification of 15 loci influencing height in a Korean population.	Height	2p22.3	2	33527299	LTBP1	LTBP1	rs41464348	intron	0.35	7e-06	Affymetrix [334,546]
20668459	Genetic variants that affect length/height in infancy/early childhood in Vietnamese-Korean families.	Height	16q23.2	16	79585021	MAF	RPS3P7 - MAF	rs7498403	Intergenic	0.11	5e-06	Illumina [269,888]
20189936	A genome-wide association study in 19 633 Japanese subjects identified LHX3-QSOX2 and IGF1 as adult height loci.	Height	4p15.32	4	17797966	NCAPG, LCORL	FAM184B - DCAF16	rs7678436	Intergenic	0.26	8e-15	Illumina [420,885]
20966902	Genome-wide association study of anthropometric traits and evidence of interactions with age and study year in Filipino women.	Height	1q23.3	1	164739171	PBX1	PBX1	rs6670655	intron	0.18	3e-06	Affymetrix [2,073,674](imputed)
20881960	Hundreds of variants clustered in genomic loci and biological pathways affect human height.	Height	10q22.3	10	81121696	PPIF	PPIF - ZCCHC24	rs2145998	Intergenic	0.49	4e-13	Affymetrix, Illumina & Perlegen [2,834,208] (imputed)
20881960	Hundreds of variants clustered in genomic loci and biological pathways affect human height.	Height	12q24.31	12	123823546	SBNO1	SBNO1	rs11830103	intron	0.78	4e-15	Affymetrix, Illumina & Perlegen [2,834,208] (imputed)
20881960	Hundreds of variants clustered in genomic loci and biological pathways affect human height.	Height	7p21.1	7	19616522	TWISTNB	FERD3L - TWISTNB	rs4470914	Intergenic	0.18	9e-10	Affymetrix, Illumina & Perlegen [2,834,208] (imputed)
19862010	Multiple loci influence erythrocyte phenotypes in the CHARGE Consortium.	Hematocrit	2p21	2	46360907	PRKCE	PRKCE	rs10168349	intron	NR	4e-15	Affymetrix & Illumina [~2.5 million](imputed)
19862010	Multiple loci influence erythrocyte phenotypes in the CHARGE Consortium.	Hematocrit	7q22.1	7	100235970	TFR2	TFR2	rs7385804	intron	NR	4e-10	Affymetrix & Illumina [~2.5 million](imputed)
20139978	Genome-wide association study of hematological and biochemical traits in a Japanese population.	Hematological and biochemical traits	12p13.31	12	7691134	CD163	CD163 - GAPDHP31	rs7136716	Intergenic	0.39	3e-26	Illumina [up to 566,430]
20139978	Genome-wide association study of hematological and biochemical traits in a Japanese population.	Hematological and biochemical traits	2p21	2	46353166	PRKCE	PRKCE	rs10495928	intron	0.17	4e-08	Illumina [up to 566,430]
19820697	A genome-wide meta-analysis identifies 22 loci associated with eight hematological parameters in the HaemGen consortium.	Hematological parameters	7q22.1	7	100235970	TFR2	TFR2	rs7385804	intron	NR	5e-10	Affymetrix and Illumina [~2.11 million] (imputed)
19862010	Multiple loci influence erythrocyte phenotypes in the CHARGE Consortium.	Hemoglobin	2p21	2	46353166	PRKCE	PRKCE	rs10495928	intron	NR	7e-13	Affymetrix & Illumina [~2.5 million](imputed)
21750111	A genome-wide association study of chronic hepatitis B identified novel risk locus in a Japanese population.	Hepatitis B	6p21.32	6	32730012	HAL-DQB2	HLA-DQB2	rs7453920	intron	0.83	6e-28	Illumina [423,627]
20676096	Genome-wide association study identifies 1p36.22 as a new susceptibility locus for hepatocellular carcinoma in chronic hepatitis B virus carriers.	Hepatocellular carcinoma	1p36.22	1	10385471	KIF1B,UBE4B,PGD	KIF1B	rs17401966	intron	0.72	2e-18	Affymetrix [294,566]
17903296	Genome-wide association with bone mass and geometry in the Framingham Heart Study.	Hip geometry	6p24.1	6	13216058	PHACTR1	PHACTR1	rs4715166	intron	NR	3e-06	Affymetrix[70,897]
20041166	Common genetic variation and the control of HIV-1 in humans.	HIV-1 control	6p22.1	6	30119890	TRIM10	TRIM10	rs9468692	UTR-3	NR	1e-06	Illumina [NR]
22174851	Genomewide association study for determinants of HIV-1 acquisition and viral set point in HIV-1 serodiscordant couples with quantified virus exposure.	HIV-1 viral setpoint	3p22.3	3	32378271	CMTM8	CMTM8	rs6776297	intron	NR	5e-06	Illumina [990,115]
22174851	Genomewide association study for determinants of HIV-1 acquisition and viral set point in HIV-1 serodiscordant couples with quantified virus exposure.	HIV-1 viral setpoint	4q27	4	121041286	MAD2L1	MAD2L1 - SAR1AP3	rs1493682	Intergenic	NR	6e-06	Illumina [990,115]
21909115	Genetic variants in novel pathways influence blood pressure and cardiovascular disease risk.	Hypertension	5q33.3	5	157845402	EBF1	RPLP2P2 - EBF1	rs11953630	Intergenic	0.37	2e-07	Affymetrix & Illumina [~2.5 million] (imputed)
21626137	Two-marker association tests yield new disease associations for coronary artery disease and hypertension.	Hypertension	20p12.1			MACROD2	-	rs200752, rs200759		(TA)	7e-09	Affymetrix [405,022]
21626137	Two-marker association tests yield new disease associations for coronary artery disease and hypertension.	Hypertension	8q24.12			NOV	-	rs2469997, rs6469823		(GC)	3e-16	Affymetrix [405,022]
19060910	Genome-wide association analysis of metabolic traits in a birth cohort from a founder population.	LDL cholesterol	19q13.32	19	45395266	APO cluster	TOMM40	rs157580	intron	0.29	5e-08	Illumina [329,091]
18262040	LDL-cholesterol concentrations: a genome-wide association study.	LDL cholesterol	19q13.32	19	45422946	APOC1	APOC1	rs4420638	nearGene-3	0.18	1e-20	Affymetrix and Illumina [up to 461,986]
22003152	Eight genetic loci associated with variation in lipoprotein-associated phospholipase A2 mass and activity and coronary heart disease: meta-analysis of genome-wide association studies from five community-based studies.	Lipoprotein-associated phospholipase A2 activity and mass	19q13.32	19	45422946	APOC1	APOC1	rs4420638	nearGene-3	0.84	5e-30	Affymetrix & Illumina [2,661,766] (imputed)
20442857	Genome-wide association study of Lp-PLA(2) activity and mass in the Framingham Heart Study.	Lipoprotein-associated phospholipase A2 activity and mass	19q13.32	19	45422946	APOC1	APOC1	rs4420638	nearGene-3	0.16	6e-24	Affymetrix [360,811]
20834067	Joint influence of small-effect genetic variants on human longevity.	Longevity	13q32.1	13	95680285	ABCC4	ABCC4	rs4148546	intron	NR	1e-06	[~550,000]
21740922	A genome-wide association study confirms APOE as the major gene influencing survival in long-lived individuals.	Longevity	19q13.32	19	45422946	APOC1	APOC1	rs4420638	nearGene-3	0.81	2e-16	Affymetrix [664,472]
20304771	A meta-analysis of four genome-wide association studies of survival to age 90 years or older: the Cohorts for Heart and Aging Research in Genomic Epidemiology Consortium.	Longevity	10q23.2	10	89338633	MINPP1	MINPP1 - RPS26P38	rs9664222	Intergenic	0.79	7e-07	Affymetrix and Illumina [2,287,520] (imputed)
20834067	Joint influence of small-effect genetic variants on human longevity.	Longevity	18q23	18	74101941	ZNF516	ZNF516	rs4891159	intron	NR	1e-06	[~550,000]
20673876	Genome-wide association-, replication-, and neuroimaging study implicates HOMER1 in the etiology of major depression.	Major depressive disorder	5q14.1	5	78829249	HOMER1	RPL7AP32 - PAPD4	rs7713917	Intergenic	0.6	1e-06	Illumina [491,238]
19862010	Multiple loci influence erythrocyte phenotypes in the CHARGE Consortium.	Mean corpuscular hemoglobin	3q29	3	195809139	TFRC	TFRC	rs11915082	nearGene-5	NR	8e-13	Affymetrix & Illumina [~2.5 million](imputed)
19862010	Multiple loci influence erythrocyte phenotypes in the CHARGE Consortium.	Mean corpuscular volume	2p16.1	2	60608759	BCL11A	EIF3FP3 - BCL11A	rs2540917	Intergenic	NR	1e-14	Affymetrix & Illumina [~2.5 million](imputed)
19862010	Multiple loci influence erythrocyte phenotypes in the CHARGE Consortium.	Mean corpuscular volume	7q22.1	7	100214015	TFR2	MOSPD3 - TFR2	rs7786877	Intergenic	NR	3e-11	Affymetrix & Illumina [~2.5 million](imputed)
19862010	Multiple loci influence erythrocyte phenotypes in the CHARGE Consortium.	Mean corpuscular volume	3q29	3	195800547	TFRC	TFRC	rs9859260	intron	NR	8e-14	Affymetrix & Illumina [~2.5 million](imputed)
21983785	Genome-wide association study identifies a new melanoma susceptibility locus at 1q21.3.	Melanoma	1q42.12	1	226564691	PARP1	PARP1	rs3219090	intron	0.67	9e-08	Illumina [5,480,804] (imputed)
21102462	Thirty new loci for age at menarche identified by a meta-analysis of genome-wide association studies.	Menarche (age at onset)	7p14.1	7	41470093	INHBA	C7orf10 - INHBA	rs1079866	Intergenic	0.15	6e-14	Affymetrix & Illumina [~2.5 million] (imputed)
21102462	Thirty new loci for age at menarche identified by a meta-analysis of genome-wide association studies.	Menarche (age at onset)	15q22.2	15	60781513	RORA	RORA	rs3743266	UTR-3	0.32	8e-07	Affymetrix & Illumina [~2.5 million] (imputed)
19060910	Genome-wide association analysis of metabolic traits in a birth cohort from a founder population.	Metabolic traits	12q24.31	12	121388962	LEF1	RPL12P33 - NCRNA00262	rs2650000	Intergenic	0.45	3e-11	Illumina [329,091]
19060910	Genome-wide association analysis of metabolic traits in a birth cohort from a founder population.	Metabolic traits	1p31.3	1	66169679	LEPR	LEPROT - PDE4B	rs12753193	Intergenic	0.45	4e-07	Illumina [329,091]
21448238	Meta-analysis of genome-wide association for migraine in six population-based European cohorts.	Migraine	22q11.23	22	23922983	IGLL1	IGLL1	rs140174	nearGene-5	0.26	8e-06	Affymetrix, Illumina & Perlegen [~2.5 million] (imputed)
21493818	Genetic and clinical correlates of early-outgrowth colony-forming units.	Monocyte early outgrowth colony forming units	2p16.1	2	60281608	BCL11A	EIF3FP3 - BCL11A	rs6712720	Intergenic	0.49	4e-06	Affymetrix [~2.5 million] (imputed)
20400778	Genomic variation associated with mortality among adults of European and African ancestry with heart failure: the cohorts for heart and aging research in genomic epidemiology consortium.	Mortality among heart failure patients	4q34.2	4	176859026	GPM6A	GPM6A	rs7687921	intron	0.039	4e-06	Affymetrix [~2.4 million] (imputed)
21833088	Genetic risk and a primary role for cell-mediated immune mechanisms in multiple sclerosis.	Multiple sclerosis	6q15	6	90996769	BACH2	BACH2	rs12212193	intron	NR	4e-08	Illumina [465,434]
21833088	Genetic risk and a primary role for cell-mediated immune mechanisms in multiple sclerosis.	Multiple sclerosis	3q13.33	3	121796768	CD86	CD86	rs9282641	intron	NR	1e-11	Illumina [465,434]
21833088	Genetic risk and a primary role for cell-mediated immune mechanisms in multiple sclerosis.	Multiple sclerosis	13q14.2	13	50841323	DLEU1	ST13P4 - RPL34P26	rs806321	Intergenic	NR	5e-07	Illumina [465,434]
18997785	Genetic variation in the KIF1B locus influences susceptibility to multiple sclerosis.	Multiple sclerosis	1p36.22	1	10353112	KIF1B	KIF1B	rs10492972	intron	0.27	3e-10	Affymetrix[~250,000]
21833088	Genetic risk and a primary role for cell-mediated immune mechanisms in multiple sclerosis.	Multiple sclerosis	6q22.33	6	128278798	PTPRK	MRPS17P5 - PTPRK	rs802734	Intergenic	NR	6e-09	Illumina [465,434]
20802204	Genetic variation influences glutamate concentrations in brains of patients with multiple sclerosis.	Multiple sclerosis--Brain Glutamate Levels	14q23.3	14	66262963	FUT8	RPL21P8 - NCOA4P1	rs8007846	Intergenic	NR	9e-06	Illumina [~500,000]
19198609	Genome-wide association of early-onset myocardial infarction with single nucleotide polymorphisms and copy number variants.	Myocardial infarction (early onset)	10q11.21	10	44775824	CXCL12	HNRNPA3P1 - CXCL12	rs1746048	Intergenic	0.84	7e-09	Affymetrix [~2.5 million] (imputed)
19198609	Genome-wide association of early-onset myocardial infarction with single nucleotide polymorphisms and copy number variants.	Myocardial infarction (early onset)	6p24.1	6	12927544	PHACTR1	PHACTR1	rs12526453	intron	0.65	1e-09	Affymetrix [~2.5 million] (imputed)
19198609	Genome-wide association of early-onset myocardial infarction with single nucleotide polymorphisms and copy number variants.	Myocardial infarction (early onset)	21q22.11	21	35599128	SLC5A3, MRPS6, KCNE2	C21orf82 - KCNE2	rs9982601	Intergenic	0.13	6e-11	Affymetrix [~2.5 million] (imputed)
19478819	A genome-wide association study identifies ITGA9 conferring risk of nasopharyngeal carcinoma.	Nasopharyngeal carcinoma	3p22.2	3	37518545	ITGA9	ITGA9	rs189897	intron	0.09	7e-08	Illumina [533,048]
20662065	Identification of candidate loci at 6p21 and 21q22 in a genome-wide association study of cardiac manifestations of neonatal lupus.	Neonatal lupus	6p21.33	6	31448976	TNF,NFKBIL1,LTA,LTB,AIF1	HCG26 - MICB	rs3099844	Intergenic	0.11	5e-10	Illumina [346,110]
21124317	Integrative genomics identifies LMO1 as a neuroblastoma oncogene.	Neuroblastoma	2q35	2	215635794	BARD1	BARD1	rs3768716	intron	0.23	5e-13	Illumina [480,279]
19412175	Common variations in BARD1 influence susceptibility to high-risk neuroblastoma.	Neuroblastoma (high-risk)	2q35	2	215672546	BARD1	BARD1	rs6435862	intron	0.29	9e-18	Illumina [462,866]
17667963	A whole genome association study of neuroticism using DNA pooling.	Neuroticism	5q11.2	5	58842774	PDE4D	PDE4D	rs702543	intron	0.55	2e-06	Affymetrix[452,574] (pooled)
21203500	Genomics meets glycomics-the first GWAS study of human N-Glycome identifies HNF1╬▒ as a master regulator of plasma protein fucosylation.	N-glycan levels	14q23.3	14	65758642	FUT8	PTBP1P - FUT8	rs7159888	Intergenic	0.44	3e-18	Illumina [~300,000]
21203500	Genomics meets glycomics-the first GWAS study of human N-Glycome identifies HNF1╬▒ as a master regulator of plasma protein fucosylation.	N-glycan levels	14q23.3	14	65914867	FUT8	FUT8	rs10483776	intron	0.21	1e-08	Illumina [~300,000]
20708005	Genome-wide association study identifies variants associated with histologic features of nonalcoholic Fatty liver disease.	Non-alcoholic fatty liver disease histology (other)	20p12.1	20	14327899	MACROD2	MACROD2	rs6079395	intron	0.49	7e-06	Illumina [324,623]
19151714	Genome-wide association study for early-onset and morbid adult obesity identifies three new risk loci in European populations.	Obesity	16q23.2	16	79682751	MAF	MAF - DYNLRB2	rs1424233	Intergenic	0.43	4e-13	Illumina [308,846]
21552555	A genome-wide association study on obesity and obesity-related traits.	Obesity	13q21.32	13	66967622	PCDH9	PCDH9	rs17081231	intron	NR	7e-07	Illumina [~550,000]
22013104	Genome-wide scan for Loci of adolescent obesity and their relationship with blood pressure.	Obesity and blood pressure	9p13.2	9	36969205	PAX5	PAX5	rs16933812	intron	NR	9e-09	Illumina [530,011]
22013104	Genome-wide scan for Loci of adolescent obesity and their relationship with blood pressure.	Obesity and blood pressure	9p13.2	9	36969205	PAX5	PAX5	rs16933812	intron	NR	5e-06	Illumina [530,011]
19714249	Powerful bivariate genome-wide association analyses suggest the SOX6 gene influencing both obesity and osteoporosis phenotypes in males.	Obesity and osteoporosis	11p15.1	11	16403511	SOX6	SOX6	rs4756846	intron	0.12	5e-07	Affymetrix [379,319]
19714249	Powerful bivariate genome-wide association analyses suggest the SOX6 gene influencing both obesity and osteoporosis phenotypes in males.	Obesity and osteoporosis	11p15.1	11	16389594	SOX6	SOX6	rs297325	intron	0.23	4e-07	Affymetrix [379,319]
19862010	Multiple loci influence erythrocyte phenotypes in the CHARGE Consortium.	Other erythrocyte phenotypes	1q23.1	1	158612548	SPTA1	SPTA1	rs857721	intron	NR	1e-10	Affymetrix & Illumina [~2.5 million](imputed)
22158540	Genome-wide association study identifies five loci associated with susceptibility to pancreatic cancer in Chinese populations.	Pancreatic cancer	5p13.1	5	39394989	DAB2	DAB2	rs2255280	intron	NR	4e-10	Affymetrix [666,141]
20101243	A genome-wide association study identifies pancreatic cancer susceptibility loci on chromosomes 13q22.1, 1q32.1 and 5p15.33.	Pancreatic cancer	13q22.1	13	73916628	KLF5, KLF12	FABP5L1 - KLF12	rs9543325	Intergenic	0.37	3e-11	Illumina [551,766]
22158540	Genome-wide association study identifies five loci associated with susceptibility to pancreatic cancer in Chinese populations.	Pancreatic cancer	3q29	3	195751630	TFRC	SDHAP1 - TFRC	rs4927850	Intergenic	NR	2e-07	Affymetrix [666,141]
19165232	Genome-wide association study of panic disorder in the Japanese population.	Panic disorder	6q25.1	6	150913961	PLEKHG1	IYD - PLEKHG1	rs9372078	Intergenic	0.11	5e-07	Affymetrix [253,903]
19165232	Genome-wide association study of panic disorder in the Japanese population.	Panic disorder	6p12.3	6	47230615	TNFRSF21	TNFRSF21	rs2103868	intron	0.26	5e-06	Affymetrix [253,903]
21292315	Imputation of sequence variants for identification of genetic risks for Parkinson's disease: a meta-analysis of genome-wide association studies.	Parkinson's disease	2q24.3	2	169117025	STK39	PHF5GP - LASS6	rs2102808	Intergenic	0.12	4e-10	Illumina [7,689,524] (imputed)
20522523	Common genetic variation and susceptibility to partial epilepsies: a genome-wide association study.	Partial epilepsies	9p23	9	10260263	PTPRD	PTPRD	rs2475335	intron	NR	9e-06	Illumina [528,745]
21829377	Genetic loci associated with plasma phospholipid n-3 fatty acids: a meta-analysis of genome-wide association studies from the CHARGE Consortium.	Phospholipid levels (plasma)	11q12.3	11	61746291	FTH1	FTH1 - RPS2P37	rs10792320	Intergenic	NR	8e-08	Affymetrix & Illumina [NR]
21829377	Genetic loci associated with plasma phospholipid n-3 fatty acids: a meta-analysis of genome-wide association studies from the CHARGE Consortium.	Phospholipid levels (plasma)	11q12.3	11	61795586	FTH1	RPS2P37 - INCENP	rs11230874	Intergenic	NR	2e-08	Affymetrix & Illumina [NR]
21829377	Genetic loci associated with plasma phospholipid n-3 fatty acids: a meta-analysis of genome-wide association studies from the CHARGE Consortium.	Phospholipid levels (plasma)	1p32.1	1	61205469	NFIA	C1orf87 - NFIA	rs1514178	Intergenic	NR	2e-07	Affymetrix & Illumina [NR]
19198610	Sequence variants affecting eosinophil numbers associate with asthma and myocardial infarction.	Plasma eosinophil count	2q34	2	213824045	IKZF2	ERBB4 - IKZF2	rs12619285	Intergenic	0.74	5e-10	Illumina [312,179]
22001757	Genome-wide association study identifies loci influencing concentrations of liver enzymes in plasma.	Plasma levels of liver enzymes (gamma-glutamyl transferase)	18q21.31	18	55322502	ATP8B1	ATP8B1	rs12968116	missense;intron	0.87	9e-10	Affymetrix, Illumina, and Perlegen [~2.6 million] (imputed)
22001757	Genome-wide association study identifies loci influencing concentrations of liver enzymes in plasma.	Plasma levels of liver enzymes (gamma-glutamyl transferase)	15q22.2	15	60883281	RORA	RORA	rs339969	intron	0.62	7e-20	Affymetrix, Illumina, and Perlegen [~2.6 million] (imputed)
22001757	Genome-wide association study identifies loci influencing concentrations of liver enzymes in plasma.	Plasma levels of liver enzymes (gamma-glutamyl transferase)	4q31.21	4	146794621	ZNF827	ZNF827	rs4547811	intron	0.18	3e-27	Affymetrix, Illumina, and Perlegen [~2.6 million] (imputed)
20526338	Genome-wide meta-analyses identifies seven loci associated with platelet aggregation in response to agonists.	Platelet aggregation	20p13	20	4611877	PRNP	RPS4XP2 - PRNP	rs6052699	Intergenic	0.507	2e-06	Affymetrix & Illumina [~2.33 million] (imputed)
20526338	Genome-wide meta-analyses identifies seven loci associated with platelet aggregation in response to agonists.	Platelet aggregation	9p24.1	9	8196511	PTPRD	C9orf123 - PTPRD	rs7044355	Intergenic	0.501	1e-07	Affymetrix & Illumina [~2.33 million] (imputed)
22139419	New gene functions in megakaryopoiesis and platelet formation.	Platelet counts	13q32.1	13	95898207	ABCC4	ABCC4	rs4148441	intron	NR	7e-12	Affymetrix & Illumina [~2.5 million] (imputed)
20062060	Genome-wide association study of PR interval.	PR interval	4q21.23	4	86641149	ARHGAP24	ARHGAP24	rs7692808	intron	0.31	6e-20	Affymetrix & Illumina [~2.5 million] (imputed)
21399635	Genome-wide association study identifies 12 new susceptibility loci for primary biliary cirrhosis.	Primary biliary cirrhosis	19q13.33	19	50926742	SPIB	SPIB	rs3745516	intron	0.23	2e-13	Illumina [507,467]
20639880	Genome-wide meta-analyses identify three loci associated with primary biliary cirrhosis.	Primary biliary cirrhosis	19q13.33	19	50926742	SPIB	SPIB	rs3745516	intron	0.23	8e-11	Illumina [276,459]
21399635	Genome-wide association study identifies 12 new susceptibility loci for primary biliary cirrhosis.	Primary biliary cirrhosis	2q32.2	2	191538562	STAT4	NAB1	rs10931468	intron	0.12	2e-19	Illumina [507,467]
22210626	Genome-wide association study in multiple human prion diseases suggests genetic risk factors additional to PRNP.	Prion diseases	20p13	20	4680251	PRNP	PRNP	rs1799990	missense	NR	7e-07	Illumina [NR] (imputed)
21685912	Identification of common variants influencing risk of the tauopathy progressive supranuclear palsy.	Progressive supranuclear palsy	6p25.3	6	396321	IRF4	IRF4	rs12203592	intron	0.19	6e-15	Illumina [531,451]
18264096	Multiple loci identified in a genome-wide association study of prostate cancer.	Prostate cancer	7p15.2	7	27976563	JAZF1	JAZF1	rs10486567	intron	0.77	2e-06	Illumina[527,869]
20953190	A genome-wide association study identifies new psoriasis susceptibility loci and an interaction between HLA-C and ERAP1.	Psoriasis	1p36.11	1	24519920	IL28RA	IL28RA - GRHL3	rs4649203	Intergenic	0.73	7e-08	Illumina [535,475]
20010835	Meta-analyses of genome-wide association studies identify multiple loci associated with pulmonary function.	Pulmonary function	4q22.1	4	89869332	FAM13A	FAM13A	rs2869967	intron	0.61	1e-07	Affymetrix & Illumina [2,534,500] (imputed)
19305409	Common variants at ten loci modulate the QT interval duration in the QTSCD Study.	QT interval	1q24.2	1	169099483	ATP1B1	ATP1B1	rs10919071	intron	0.87	1e-15	Affymetrix and Illumina [unsure] (imputed)
19305408	Common variants at ten loci influence QT interval duration in the QTGEN Study.	QT interval	7q36.1	7	150637863	KCNH2	ABP1 - KCNH2	rs4725982	Intergenic	0.22	5e-16	Affymetrix and Illumina [up to 2,543,686] (imputed)
19305408	Common variants at ten loci influence QT interval duration in the QTGEN Study.	QT interval	7q36.1	7	150622162	KCNH2	ABP1 - KCNH2	rs2968864	Intergenic	0.25	8e-16	Affymetrix and Illumina [up to 2,543,686] (imputed)
19305409	Common variants at ten loci modulate the QT interval duration in the QTSCD Study.	QT interval	7q36.1	7	150623137	KCNH2	ABP1 - KCNH2	rs2968863	Intergenic	0.29	2e-15	Affymetrix and Illumina [unsure] (imputed)
19305409	Common variants at ten loci modulate the QT interval duration in the QTSCD Study.	QT interval	16p13.13	16	11691753	LITAF	LITAF - SNN	rs8049607	Intergenic	0.46	6e-15	Affymetrix and Illumina [unsure] (imputed)
19305408	Common variants at ten loci influence QT interval duration in the QTGEN Study.	QT interval	16p13.13	16	11691753	LITAF,CLEC16A, SNN, ZC3H7A, TNFRSF17	LITAF - SNN	rs8049607	Intergenic	0.49	5e-15	Affymetrix and Illumina [up to 2,543,686] (imputed)
20031603	A genome-wide association scan of RR and QT interval duration in 3 European genetically isolated populations: the EUROSPAN project.	QT interval	14q32.13	14	96122408	TCL6	TCL6	rs8015016	intron	0.2	5e-07	Illumina [~318,327]
20031603	A genome-wide association scan of RR and QT interval duration in 3 European genetically isolated populations: the EUROSPAN project.	QT interval	2q31.2	2	179641975	TTN	TTN	rs12476289	missense	0.07	2e-06	Illumina [~318,327]
19197348	Genome-wide association studies in an isolated founder population from the Pacific Island of Kosrae.	Quantitative traits	9q22.33	9	100696203	HEMGN, C9ORF156	HEMGN	rs755109	intron	0.23	1e-06	Affymetrix [408,775]
19197348	Genome-wide association studies in an isolated founder population from the Pacific Island of Kosrae.	Quantitative traits	3q25.33	3	159259291	SCHIP1	SCHIP1	rs2222328	intron;intron	0.32	8e-07	Affymetrix [408,775]
22044751	Heritability and genome-wide association analysis of renal sinus fat accumulation in the Framingham Heart Study.	Renal sinus fat	12q24.33	12	129324938	GLT1D1	SLC15A4 - GLT1D1	rs10744391	Intergenic	0.29	1e-06	Affymetrix [~2.5 million] (imputed)
22041458	Pharmacogenomic study of side-effects for antidepressant treatment options in STAR*D.	Response to antidepressant treatment	15q21.2	15	49939846	DTWD1	DTWD1 - ATP8B4	rs8039808	Intergenic	0.06	5e-07	Affymetrix [421,789]
20360315	Genome-wide pharmacogenetics of antidepressant response in the GENDEP project.	Response to antidepressants	1q25.3	1	183837032	RGL1	RGL1	rs4651156	intron	0.29	3e-06	Illumina [539,391]
19846067	A genomewide association study of citalopram response in major depressive disorder.	Response to citalopram treatment	15q22.2	15	61329788	RORA	RORA	rs809736	intron	0.17	8e-06	Affymetrix [430,198]
20339536	Genome-wide association of lipid-lowering response to statins in combined study populations.	Response to statin therapy	6q15	6	89293745	RNGTT, ACTBP8, LOC644119	ACTBP8 - RNGTT	rs12527253	Intergenic	0.34	1e-06	Illumina [~2.5 million](imputed)
20339536	Genome-wide association of lipid-lowering response to statins in combined study populations.	Response to statin therapy	2p21	2	47229839	TTC7A,MCFD2,FLJ40172	TTC7A	rs17540621	intron	0.06	2e-06	Illumina [~2.5 million](imputed)
18615156	Genome-wide association scan identifies candidate polymorphisms associated with differential response to anti-TNF treatment in rheumatoid arthritis.	Response to TNF antagonist treatment	6q26	6	164186677	QKI	QKI - C6orf118	rs10945919	Intergenic	0.32	3e-07	Illumina[283,348]
19176441	Genome-wide interrogation of germline genetic variation associated with treatment response in childhood acute lymphoblastic leukemia.	Response to treatment for acute lymphoblastic leukemia	20q13.12	20	46208605	NCOA3	NCOA3	rs6125048	intron	NR	2e-06	Affymetrix [476,796]
21779176	Genome-wide association study identifies novel restless legs syndrome susceptibility loci on 2p14 and 16q12.1.	Restless legs syndrome	9p24.1	9	8846955	PTPRD	PTPRD	rs1975197	intron	0.16	3e-10	Affymetrix [301,406]
18660810	PTPRD (protein tyrosine phosphatase receptor type delta) is associated with restless legs syndrome.	Restless legs syndrome	9p24.1	9	8846955	PTPRD	PTPRD	rs1975197	intron	0.16	6e-09	Affymetrix[208,733]
18660810	PTPRD (protein tyrosine phosphatase receptor type delta) is associated with restless legs syndrome.	Restless legs syndrome	9p23	9	9261737	PTPRD	PTPRD	rs4626664	intron	0.12	6e-10	Affymetrix[208,733]
20453842	Genome-wide association study meta-analysis identifies seven new rheumatoid arthritis risk loci.	Rheumatoid arthritis	2q11.2	2	100835734	AFF3	AFF3 - LONRF2	rs10865035	Intergenic	0.47	2e-06	Affymetrix & Illumina [~2,716,259] (imputed)
20453842	Genome-wide association study meta-analysis identifies seven new rheumatoid arthritis risk loci.	Rheumatoid arthritis	2q11.2	2	100806940	AFF3	AFF3 - LONRF2	rs11676922	Intergenic	0.46	1e-14	Affymetrix & Illumina [~2,716,259] (imputed)
21452313	Genome-wide association study of rheumatoid arthritis in Koreans: population-specific loci as well as overlap with European susceptibility loci.	Rheumatoid arthritis	1p36.13	1	17674537	PADI4	PADI4	rs2240335	cds-synon	0.4	2e-08	Illumina [441,398]
21505073	The human AIRE gene at chromosome 21q22 is a genetic determinant for the predisposition to rheumatoid arthritis in Japanese population.	Rheumatoid arthritis	1p36.13	1	17674537	PADI4	PADI4	rs2240335	cds-synon	NR	2e-08	Illumina [241,523]
20453841	A regulatory variant in CCR6 is associated with rheumatoid arthritis susceptibility.	Rheumatoid arthritis	2q32.3	2	191964633	STAT4	STAT4	rs7574865	intron	0.33	2e-06	Illumina [393,217]
20453842	Genome-wide association study meta-analysis identifies seven new rheumatoid arthritis risk loci.	Rheumatoid arthritis	2q32.3	2	191964633	STAT4	STAT4	rs7574865	intron	0.22	3e-07	Affymetrix & Illumina [~2,716,259] (imputed)
20031603	A genome-wide association scan of RR and QT interval duration in 3 European genetically isolated populations: the EUROSPAN project.	RR interval (heart rate)	10p13	10	13755544	FRMD4A	FRMD4A	rs1541010	intron	0.28	1e-06	Illumina [~318,327]
19571811	Common polygenic variation contributes to risk of schizophrenia and bipolar disorder.	Schizophrenia	18q21.2	18	53058238	TCF4	TCF4	rs17594526	intron	0.03	1e-07	Affymetrix [739,995]
19571808	Common variants conferring risk of schizophrenia.	Schizophrenia	18q21.2	18	53155002	TCF4	TCF4	rs9960767	intron	0.06	4e-09	Illumina [314,868]
21926974	Genome-wide association study identifies five new schizophrenia loci.	Schizophrenia	18q21.2	18	53194961	TCF4	TCF4	rs17512836	intron	0.02	1e-06	Affymetrix & Illumina [1,252,901] (imputed)
21208937	Identification of a common variant in the TFR2 gene implicated in the physiological regulation of serum iron levels.	Serum iron levels	7q22.1	7	100235970	TFR2	TFR2	rs7385804	intron	0.65	7e-08	Affymetrix & Illumina [~2.5 million] (imputed)
17903308	Genome-wide association of sleep and circadian phenotypes.	Sleepiness	5q11.2	5	58676049	PDE4D	PDE4D	rs1823068	intron	NR	3e-08	Affymetrix[70,897]
20167575	Genome-wide association study identifies polymorphisms in LEPR as determinants of plasma soluble leptin receptor levels.	Soluble leptin receptor levels	1p31.3	1	65992625	LEPR	LEPR	rs1751492	intron	0.3	6e-13	Affymetrix [2,543,887] (imputed)
21658281	GWAS for discovery and replication of genetic loci associated with sudden cardiac arrest in patients with coronary artery disease.	Sudden cardiac arrest	12q21.33	12	91980374	DCN	DCN - BTG1	rs10777317	Intergenic	0.6	5e-06	Affymetrix [319,222]
21658281	GWAS for discovery and replication of genetic loci associated with sudden cardiac arrest in patients with coronary artery disease.	Sudden cardiac arrest	15q26.2	15	95165580	MCTP2	MCTP2 - RNU2-3P	rs1014922	Intergenic	0.1	3e-06	Affymetrix [319,222]
18204098	Association of systemic lupus erythematosus with C8orf13-BLK and ITGAM-ITGAX.	Systemic lupus erythematosus	2q32.3	2	191964633	STAT4	STAT4	rs7574865	intron	0.23	9e-14	Illumina[502,033]
21408207	Differential genetic associations for systemic lupus erythematosus based on anti-dsDNA autoantibody production.	Systemic lupus erythematosus	2q32.3	2	191964633	STAT4	STAT4	rs7574865	intron	0.28	8e-06	Illumina [421,318] (imputed)
21408207	Differential genetic associations for systemic lupus erythematosus based on anti-dsDNA autoantibody production.	Systemic lupus erythematosus	2q32.3	2	191964633	STAT4	STAT4	rs7574865	intron	0.23	2e-20	Illumina [421,318] (imputed)
19165918	Genetic variants near TNFAIP3 on 6q23 are associated with systemic lupus erythematosus.	Systemic lupus erythematosus	2q32.3	2	191902758	STAT4	STAT4	rs3821236	intron	0.19	8e-11	Affymetrix[313,238]
19838193	Genome-wide association study in a Chinese Han population identifies nine new susceptibility loci for systemic lupus erythematosus.	Systemic lupus erythematosus	2q32.3	2	191964633	STAT4	STAT4	rs7574865	intron	0.33	5e-42	Illumina [493,955]
20383147	Genome-wide association study of systemic sclerosis identifies CD247 as a new susceptibility locus.	Systemic sclerosis	2q32.3	2	191902758	STAT4	STAT4	rs3821236	intron	0.2	3e-09	Illumina [279,621]
21750679	Genome-wide scan identifies TNIP1, PSORS1C1, and RHOB as novel risk loci for systemic sclerosis.	Systemic sclerosis	2q32.3	2	191964633	STAT4	STAT4	rs7574865	intron	0.22	2e-13	Illumina [489,814]
21779181	Identification of novel genetic markers associated with clinical phenotypes of systemic sclerosis through a genome-wide association strategy.	Systemic sclerosis	2q32.3	2	191902758	STAT4	STAT4	rs3821236	intron	NR	9e-08	Illumina [NR] (imputed)
21909115	Genetic variants in novel pathways influence blood pressure and cardiovascular disease risk.	Systolic blood pressure	5q33.3	5	157845402	EBF1	RPLP2P2 - EBF1	rs11953630	Intergenic	0.37	3e-11	Affymetrix & Illumina [~2.5 million] (imputed)
17903292	A genome-wide association for kidney function and endocrine-related traits in the NHLBI's Framingham Heart Study.	Thyroid stimulating hormone	7p15.3	7	22109459	RAPGEF5	CDCA7L - RAPGEF5	rs10499559	Intergenic	NR	8e-06	Affymetrix[70,897]
21565293	Genome-wide association study identifies four genetic loci associated with thyroid volume and goiter risk.	Thyroid volume	16q23.2	16	79749276	MAF	MAF - DYNLRB2	rs3813579	Intergenic	0.518	4e-10	Affymetrix [2,748,910] (imputed)
21565293	Genome-wide association study identifies four genetic loci associated with thyroid volume and goiter risk.	Thyroid volume	16q23.2	16	79744548	MAF	MAF - DYNLRB2	rs17767419	Intergenic	0.321	9e-15	Affymetrix [2,748,910] (imputed)
17903302	Framingham Heart Study 100K Project: genome-wide associations for blood pressure and arterial stiffness.	Tonometry	6q25.2	6	152947953	SYNE1	SYNE1	rs1322512	intron	NR	8e-06	Affymetrix[70,897]
21116278	Genome-wide association with MRI atrophy measures as a quantitative trait locus for Alzheimer's disease.	Total ventricular volume	15q22.2	15	60910550	RORA	RORA	rs3784609	intron	NR	3e-06	Illumina [488,911]
20686565	Biological, clinical and population relevance of 95 loci for blood lipids.	Triglycerides	15q15.1	15	42683787	CAPN3	CAPN3	rs2412710	intron	0.02	2e-08	Affymetrix, Illumina & Perlegen [~2.6 million] (imputed)
20686565	Biological, clinical and population relevance of 95 loci for blood lipids.	Triglycerides	2q36.3	2	227100698	IRS1	KIAA1486 - IRS1	rs2972146	Intergenic	0.37	2e-08	Affymetrix, Illumina & Perlegen [~2.6 million] (imputed)
18840781	Follow-up analysis of genome-wide association data identifies novel loci for type 1 diabetes.	Type 1 diabetes	6q15	6	90957463	BACH2	BACH2	rs3757247	intron	NR	1e-06	Illumina[up to 1,000,000]
19430480	Genome-wide association study and meta-analysis find that over 40 loci affect risk of type 1 diabetes.	Type 1 diabetes	6q15	6	90958231	BACH2	BACH2	rs11755527	intron	NR	5e-08	Affymetrix & Illumina [841,622] (imputed)
18978792	Meta-analysis of genome-wide association study data identifies additional type 1 diabetes risk loci.	Type 1 diabetes	6q15	6	90958231	BACH2	BACH2	rs11755527	intron	0.47	5e-12	Affymetrix[up to 335,565]
17554260	Robust associations of four new chromosome regions from genome-wide analyses of type 1 diabetes.	Type 1 diabetes	5p13.2	5	35910529	CAPSL	CAPSL	rs1445898	missense	0.55	8e-06	see WTCCC
18840781	Follow-up analysis of genome-wide association data identifies novel loci for type 1 diabetes.	Type 1 diabetes	15q14	15	38838264	RASGRP1	RASGRP1	rs8035957	intron	NR	4e-06	Illumina[up to 1,000,000]
21829393	Genome-wide association analysis of autoantibody positivity in type 1 diabetes cases.	Type 1 diabetes autoantibodies	6q15	6	90958231	BACH2	BACH2	rs11755527	intron	NR	3e-08	Affymetrix and Illumina [NR]
21829393	Genome-wide association analysis of autoantibody positivity in type 1 diabetes cases.	Type 1 diabetes autoantibodies	15q14	15	38907041	RASGRP1	RASGRP1 - C15orf53	rs7171171	Intergenic	NR	2e-07	Affymetrix and Illumina [NR]
20581827	Twelve type 2 diabetes susceptibility loci identified through large-scale association analysis.	Type 2 diabetes	2p16.1	2	60584819	BCL11A	EIF3FP3 - BCL11A	rs243021	Intergenic	NR	3e-15	Affymetrix & Illumina [2,426,886] (imputed)
21490949	Transferability of type 2 diabetes implicated loci in multi-ethnic cohorts from Southeast Asia.	Type 2 diabetes	1q32.2	1	207652176	CR2	CR2	rs17045328	intron	0.3	7e-06	Illumina [~2,000,000] (imputed)
20581827	Twelve type 2 diabetes susceptibility loci identified through large-scale association analysis.	Type 2 diabetes	2q36.3	2	227020653	IRS1	KIAA1486 - IRS1	rs7578326	Intergenic	NR	5e-20	Affymetrix & Illumina [2,426,886] (imputed)
18372903	Meta-analysis of genome-wide association data and large-scale replication identifies additional susceptibility loci for type 2 diabetes.	Type 2 diabetes	7p15.1	7	28180556	JAZF1	JAZF1	rs864745	intron	0.5	5e-14	Affymetrix and Illumina[2,202,892](imputed)
20581827	Twelve type 2 diabetes susceptibility loci identified through large-scale association analysis.	Type 2 diabetes	7p15.1	7	28196222	JAZF1	JAZF1	rs849134	intron	NR	3e-09	Affymetrix & Illumina [2,426,886] (imputed)
20174558	A genome-wide association study identifies susceptibility variants for type 2 diabetes in Han Chinese.	Type 2 diabetes	9p24.1	9	8879118	PTPRD	PTPRD	rs17584499	intron	0.06	9e-10	Illumina [516,737]
21647700	Genome-wide association and meta-analysis in populations from Starr County, Texas, and Mexico City identify type 2 diabetes susceptibility loci and enrichment for expression quantitative trait loci in top signals.	Type 2 diabetes	9p23	9	10430602	PTPRD	PTPRD	rs649891	intron	0.35	6e-06	Affymetrix [1,829,586] (imputed)
18372903	Meta-analysis of genome-wide association data and large-scale replication identifies additional susceptibility loci for type 2 diabetes.	Type 2 diabetes	6p21.1	6	43811762	VEGFA	VEGFA - C6orf223	rs9472138	Intergenic	0.28	4e-06	Affymetrix and Illumina[2,202,892](imputed)
19915572	Genome-wide association study of ulcerative colitis identifies three new susceptibility loci, including the HNF4A region.	Ulcerative colitis	16q22.1	16	68591230	CDH1	ZFP90	rs1728785	intron	0.76	3e-08	Affymetrix [NR]
21297633	Meta-analysis identifies 29 additional ulcerative colitis risk loci, increasing the number of confirmed associations to 47.	Ulcerative colitis	9q32	9	117553249	TNFSF8, TNFSF15	TNFSF15	rs4246905	intron	0.71	6e-12	Affymetrix & Illumina [~1.1 million] (imputed)
21076409	Common variants in 22 loci are associated with QRS duration and cardiac ventricular conduction.	Ventricular conduction	2p22.2	2	36673555	CRIM1	CRIM1	rs7562790	intron	0.4	8e-09	Affymetrix & Illumina [~2.5 million] (imputed)
21076409	Common variants in 22 loci are associated with QRS duration and cardiac ventricular conduction.	Ventricular conduction	1p31.3	1	61873677	NFIA	NFIA	rs9436640	intron	0.46	5e-18	Affymetrix & Illumina [~2.5 million] (imputed)
21076409	Common variants in 22 loci are associated with QRS duration and cardiac ventricular conduction.	Ventricular conduction	18q12.3	18	42439886	SETBP1	SETBP1	rs991014	intron	0.42	6e-10	Affymetrix & Illumina [~2.5 million] (imputed)
21076409	Common variants in 22 loci are associated with QRS duration and cardiac ventricular conduction.	Ventricular conduction	14q24.2	14	72057355	SIPA1L1	SIPA1L1	rs11848785	intron	0.27	1e-10	Affymetrix & Illumina [~2.5 million] (imputed)
21729881	Genome-wide association study identifies common variants associated with circulating vitamin E levels.	Vitamin E levels	19p13.12	19	15990431	CYP4F2	CYP4F2	rs2108622	missense	0.21	1e-10	Illumina [NR] (imputed)
19890347	Genome-wide association study of generalized vitiligo in an isolated European founder population identifies SMOC2, in close proximity to IDDM8.	Vitiligo	18q21.31	18	55454377	ATP8B1	MRPS17P7 - RSL24D1P11	rs10503019	Intergenic	0.28	3e-06	Illumina [297,342]
17903300	Genome-wide association to body mass index and waist circumference: the Framingham Heart Study 100K project.	Waist circumference	8q21.11	8	75294975	GDAP1	GDAP1 - PCBP2P2	rs4471028	Intergenic	NR	2e-07	Affymetrix[70,897]
20935629	Meta-analysis identifies 13 new loci associated with waist-hip ratio and reveals sexual dimorphism in the genetic basis of fat distribution.	Waist-hip ratio	6p21.1	6	43758873	VEGFA	VEGFA - C6orf223	rs6905288	Intergenic	0.56	2e-26	Affymetrix, Illumina & Perlegen [up to 2,850,269](imputed)
19300499	A genome-wide association study confirms VKORC1, CYP2C9, and CYP4F2 as principal genetic determinants of warfarin dose.	Warfarin maintenance dose	19p13.12	19	15990431	CYP4F2	CYP4F2	rs2108622	missense	0.24	3e-10	Illumina [325,997]
20833655	Genome-wide association study identifies genetic determinants of warfarin responsiveness for Japanese.	Warfarin maintenance dose	19p13.12	19	15990431	CYP4F2	CYP4F2	rs2108622	missense	NR	3e-08	Illumina [485,227]
21738478	Identification of nine novel loci associated with white blood cell subtypes in a Japanese population.	White blood cell types	21q22.2	21	39852551	ERG	ERG	rs7275212	intron	0.08	2e-18	Illumina [2,178,645] (imputed)
21104366	A genome-wide association analysis implicates SOX6 as a candidate gene for wrist bone mass.	Wrist bone mass	11p15.2	11	15952294	SOX6	INSC - SOX6	rs11023787	Intergenic	0.04 (Caucasian)	5e-16	Affymetrix [379,319]

## Sheet: Table S5 - Age Essential Path
Table S5. Gene expression associated essential biological pathways defined by network analysis. Differential gene expression data was used to generate an inferred protein:protein interaction (PPI) network derived from a model of the human interactome (Biogrid 3.1.87), the top 10% “hubs” and “bottlenecks” were then used to generate a minimal essential network and gene expression associated essenti…
Gene Expresion Associated Biological Pathways			Minimal Essential Network Associated Biological Pathways
INFANCY CLUSTER
Canonical Pathways in Gene Expression Data	Ratio	Molecules	Canonical Pathway in Inferred Interactome	Ratio	FDR	Molecules
PDGF Signaling	0.0127	RRAS2	Signaling by PDGF(R)	0.0085	7.41e-06	GRB2,SRC,RAF1,STAT3,MAPK1
VEGF Family Ligand-Receptor Interactions	0.0238	RRAS2,PRKCE	VEGFR1 specific signals(N)	0.0036	7.63e-06	AKT1,HSP90AA1,MAPK1,CALM1
VEGF Signaling	0.0202	RRAS2,FOXO1	VEGF signaling pathway(P)	0.0035	7.69e-06	AKT1,RAF1,MAPK1,MAPK14
Angiopoietin Signaling	0.027	RRAS2,FOXO1	Angiopoietin receptor Tie2-mediated signaling(N)	0.0064	8.62e-06	GRB2,AKT1,RELA,MAPK1,MAPK14
NGF Signaling	0.009	RRAS2	nerve growth factor pathway (ngf)(B)	0.0024	9.09e-06	GRB2,RAF1,MAPK1,MAPK14
Melanocyte Development and Pigmentation Signaling	0.011	RRAS2	melanocyte development and pigmentation pathway(B)	0.002	9.35e-06	SRC,RAF1,MAPK1,MAPK14
Renin-Angiotensin Signaling	0.0159	RRAS2,PRKCE	angiotensin ii mediated activation of jnk pathway via pyk2 dependent signaling(B)	0.0045	9.71e-06	GRB2,SRC,RAF1,MAPK1,MAPK14
NF-κB Signaling	0.011	RRAS2, TLR10	nf-kb signaling pathway(B)	0.0028	1.28e-05	NFKB1,TRAF6,RELA,MAPK14,IKBKG
Notch Signaling	0.0233	DTX1	NOTCH(C)	0.0088	1.45e-05	NFKB1,RELA,STAT3,MAPK1,GSK3B
IGF-1 Signaling	0.0283	RRAS2,FOXO1,IRS1	igf-1 signaling pathway(B)	0.0029	1.89e-05	GRB2,SRC,EGFR,RAF1,MAPK1,MAPK14
Erythropoietin Signaling	0.0256	RRAS2,PRKCE	EPO signaling pathway(N)	0.0044	2.13e-05	GRB2,NFKB1,LYN,MAPK14
Chemokine Signaling	0.0548	CAMK4,RRAS2,CAMK2D,GNAI1	Chemokine signaling pathway(K)	0.0251	2.27e-05	GNAI1,GRB2,NFKB1,AKT1,LYN,RELA,RAF1,STAT3,MAPK1,GSK3B,IKBKG
Wnt/β-catenin Signaling	0.0349	SOX4,TCF4,PPP2R3B,LEF1,ACVR2B,TCF3	wnt signaling pathway(B)	0.004	3.45e-05	BTRC,CTNNB1,SMAD4,NCOA1
TGF-β Signaling	0.0337	RRAS2,ACVR2B,SMAD1	TGF-beta receptor signaling(N)	0.0384	3.7e-05	NR3C1,MYC,TP53,CDK4,ATM,CDKN1A,PPP1CA,GADD45A
BMP signaling pathway	0.05	CAMK4,RRAS2,BMP3,SMAD1	BMP receptor signaling(N)	0.0291	5.56e-05	TRAF2,YWHAZ,SRC,TRAF6,CEBPB,LYN,ESR1,RAF1,YWHAE,MAPK1,MAPK14,GSK3B,YWHAQ,CALM1
Neurotrophin/TRK Signaling	0.0137	RRAS2	Neurotrophin signaling pathway(K)	0.0168	8.33e-05	YWHAZ,GRB2,NFKB1,AKT1,TRAF6,RELA,RAF1,YWHAE,MAPK1,MAPK14,GSK3B,YWHAQ,CALM1
Ephrin Receptor Signaling	0.0201	RRAS2,GNAI1,EPHA4,GNG7	EphrinB-EPHB pathway(N)	0.007	0.00012	GRB2,SRC,LYN,MAPK1
Growth Hormone Signaling	0.0267	IRS1,PRKCE	growth hormone signaling pathway(B)	0.0029	0.00441	GRB2,SRC
Axonal Guidance Signaling	0.0209	RRAS2,TUBB6,BMP3,GNAI1,ADAM23,PRKCE,EPHA4,MYL6B,GNG7	Axon guidance(K)	0.0172	0.0124	GNAI1,MAPK1,GSK3B
PUBERTY CLUSTER
Canonical Pathways in Gene Expression Data	Ratio	Molecules	Canonical Pathway in Inferred Interactome	Ratio	FDR	Molecules
IGF-1 Signaling	0.009	NOV	Insulin/IGF pathway-mitogen activated protein kinase kinase/MAP kinase cascade(P)	0.0016	4.95e-06	IRS1,GRB2,IGF1R,SOS1,RASA1
Chemokine Signaling	0.0137	PPP1R12B	fmlp induced chemokine gene expression in hmc-1 cells(B)	0.0035	5.24e-06	HRAS,MAPK3,RAC1,PAK1,PRKCA,PRKCB,RAF1
Actin Cytoskeleton Signaling	0.0166	PPP1R12B,NCKAP1L,ARHGAP24,TTN (includes EG:22138)	role of pi3k subunit p85 in regulation of actin organization and cell migration(B)	0.002	5.32e-06	PIK3CA,EGFR,RAC1,RHOA,PAK1,PIK3R1
Axonal Guidance Signaling	0.007	ADAM9, CHP, VEGFA	Axon guidance(K)	0.0172	5.68e-06	HRAS,MAPK1,MAPK3,ITGB1,PTK2,RAC1,ABL1,CDC42,RHOA,PAK1,NCK2,DCC,RASA1,FYN
Wnt/β-catenin Signaling	0.006	UBC	Wnt(C)	0.0113	5.92e-06	DAB2,JUP,MAPK8,AKT1,RHOA,DLG4,DLG1,PRKCA,PRKCB,CDH1,CAMK2A,LRP1
TGF-β Signaling	0.0112	INHBA	TGF-beta receptor signaling(N)	0.0384	7.52e-06	RPS6KB1,DAB2,PIM1,MAPK1,MAPK3,MAPK8,CAV1,GRB2,SRC,RAC1,PDPK1,SHC1,PAK1,PRKCA,LYN,PRKCD,PRKCB,LCK,PRKCZ,SOS1,KRT8,CAMK2A,CREB1,RAF1,FYN
Ephrin Receptor Signaling	0.005	VEGFA	Ephrin B reverse signaling(N)	0.0032	8.13e-06	PIK3CA,MAPK8,SRC,RAC1,LYN,NCK2,LCK,PIK3R1,FYN,DNM1
VEGF Signaling	0.0202	VEGFA,EIF1	VEGF signaling pathway(K)	0.0101	8.47e-06	HRAS,PIK3CA,MAPK1,MAPK3,SRC,PXN,PTK2,RAC1,PLCG1,AKT1,CDC42,PRKCA,PRKCB,PIK3R1,RAF1
VEGF Family Ligand-Receptor Interactions	0.0119	VEGFA	VEGFR1 specific signals(N)	0.0036	1.01e-05	PIK3CA,MAPK1,MAPK3,CAV1,PTPN11,PLCG1,AKT1,PRKCA,PRKCB,PIK3R1,RASA1,CBL
Renin-Angiotensin Signaling	0.008	TNF	angiotensin ii mediated activation of jnk pathway via pyk2 dependent signaling(B)	0.0045	1.27e-05	HRAS,MAPK1,GRB2,SRC,RAC1,BCAR1,SHC1,PAK1,PRKCA,PRKCB,CRKL,SOS1,RAF1,JAK1
NF-κB Signaling	0.006	TNF	TNF alpha/NF-kB(C)	0.0181	4.17e-05	BTRC,MCM7,PSMD6,PSMD7,CUL1,MCC,CDC34,PSMD13,PSMC2
Notch Signaling	0.0233	PSEN1	NOTCH(C)	0.0088	4.76e-05	MEF2C,GATA1,SIN3A,YY1,EP300,TCF3,SMAD4,SNW1,SMAD1,HDAC2,HDAC1,NCOR1,NCOR2,RING1,TLE1
ADULT CLUSTER
Canonical Pathways in Gene Expression Data	Ratio	Molecules	Canonical Pathway in Inferred Interactome	Ratio	FDR	Molecules
Ephrin Receptor Signaling	0.0101	SORBS1,CXCL12 (includes EG:20315)	EphrinA-EPHA pathway(N)	0.0055	1.72e-05	LYN,GRB2,SRC,FYN
Erythropoietin Signaling	0.0128	EPOR	EPO signaling pathway(N)	0.0044	2.08e-05	LYN,GRB2,MAPK14,EPOR
Wnt/β-catenin Signaling	0.0174	CDH1,SOX6,FZD5	Wnt(C)	0.0113	0.000125	DVL2,BTRC,CTNNB1,GSK3B,CUL1
Chemokine Signaling	0.0137	CXCL12 (includes EG:20315)	Chemokine signaling pathway(K)	0.0251	0.000187	LYN,GRB2,MAPK1,PTK2,IKBKG
Actin Cytoskeleton Signaling	0.008	ARHGEF12, MYH10	Regulation of actin cytoskeleton(K)	0.0286	0.000417	ACTB,EGFR,MAPK1,PTK2,EZR
Reelin Signaling in Neurons	0.0366	YES1 (includes EG:22612),ARHGEF12,LRP8	Reelin signaling pathway(N)	0.0037	0.00415	FYN,LRP8

## Sheet: Table S6- Replication
Table S6. Replication of gene expression associated essential biological pathways defined by network analysis in peripheral blood mononuclear cell (PBMC) gene expression data. Age-related differential gene expression was identified in 753 gene probe sets (ANOVA, p<0.01) in the GSE20307 data set (Barnes et al 2010). Hierarchical clustering identified an infancy associated cluster of genes with inc…
Gene Expresion Associated Biological Pathways			Minimal Essential Network Associated Biological Pathways
INFANCY CLUSTER
Ingenuity Canonical Pathways	Ratio	Molecules	Canonical Pathway in Inferred Interactome	Ratio	FDR	Nodes
ErbB2-ErbB3 Signaling	0.05	NRAS (includes EG:18176),JAK3,PTEN	role of erbb2 in signal transduction and oncology(B)	0.0039	9.71e-06	GRB2,SRC,MAPK1,MAPK3
PDGF Signaling	0.0235	NRAS (includes EG:18176),JAK3	pdgf signaling pathway(B)	0.0037	9.8e-06	GRB2,PTEN,SRC,AKT1,CBL
Wnt/β-catenin Signaling	0.0231	SOX4,TCF4,TGFB3,PPP2R1B	Wnt signaling pathway(K)	0.0201	1.08e-05	NFKB1,TNFRSF1A,TRAF6,IKBKG
NF-κB Signaling	0.0171	TLR10,NRAS (includes EG:18176),UBE2N	nf-kb signaling pathway(B)	0.0028	1.11e-05	PPP2CA,PPP2CB,PPP2R1B,PPP2R1A,MAPK1,MAPK3
TGF-β Signaling	0.0225	NRAS (includes EG:18176),TGFB3	TGF-beta signaling pathway(K)	0.0113	1.16e-05	SRC,BCL2,CREB1,MAPK1
FGF Signaling	0.0217	MET,CREB1	FGF signaling pathway(N)	0.0056	1.23e-05	GRB2,PTEN,AKT1,MAPK1,MAPK3,CALM1
Melanocyte Development and Pigmentation Signaling	0.022	NRAS (includes EG:18176),CREB1	melanocyte development and pigmentation pathway(B)	0.002	1.25e-05	PPP2CA,PPP2CB,APC,PPP2R1B,PPP2R1A,GSK3B
VEGF Family Ligand-Receptor Interactions	0.0119	NRAS (includes EG:18176)	VEGFR3 signaling in lymphatic endothelium(N)	0.0033	1.54e-05	GRB2,NFKB1,BCL2,CBL
ErbB Signaling	0.0115	NRAS (includes EG:18176)	ErbB signaling pathway(K)	0.0116	1.59e-05	GRB2,NFKB1,AKT1,MAPK1,GSK3B,IKBKG,MAPK3
Erythropoietin Signaling	0.0128	NRAS (includes EG:18176)	EPO signaling pathway(N)	0.0044	1.75e-05	AKT1,HSP90AA1,CBL,MAPK1,MAPK3,CALM1
Chemokine Signaling	0.0137	NRAS (includes EG:18176)	Chemokine signaling pathway(K)	0.0251	1.8e-05	GRB2,PTEN,SRC,AKT1,CBL,MAPK1,YWHAG,GSK3B,MAPK3,YWHAQ
HGF Signaling	0.0286	MET,NRAS (includes EG:18176),IL6	Signaling events activated by Hepatocyte Growth Factor Receptor (c-Met)(N)	0.0225	2.78e-05	GRB2,SRC,AKT1,HSP90AA1,CBL,MAPK1,MAPK3,CALM1
IGF-1 Signaling	0.01	NRAS (includes EG:18176)	IGF1 pathway(N)	0.0199	2.94e-05	GRB2,SRC,AKT1,CREB1,MAPK1,YWHAG,GSK3B,MAPK3,YWHAQ
Neurotrophin/TRK Signaling	0.0267	NRAS (includes EG:18176),CREB1	Neurotrophic factor-mediated Trk receptor signaling(N)	0.013	3.13e-05	TRAF2,SRC,BCL2,TRAF6,CREB1,MAPK1,YWHAG,PPP1CA,GSK3B,MAPK3,YWHAQ,CALM1
BMP signaling pathway	0.025	NRAS (includes EG:18176),CREB1	BMP receptor signaling(N)	0.0291	3.45e-05	TRAF2,GRB2,SRC,PPP2CA,BCL2,PPP2CB,TRAF6,CREB1,MAPK1,YWHAG,PPP1CA,GSK3B,MAPK3,YWHAQ,CALM1
Angiopoietin Signaling	0.0135	NRAS (includes EG:18176)	Angiopoietin receptor Tie2-mediated signaling(N)	0.0064	7.03e-05	GRB2,MAPK1,MAPK3
NGF Signaling	0.0169	NRAS (includes EG:18176),CREB1	nerve growth factor pathway (ngf)(B)	0.0024	9.77e-05	RBBP4,SIN3A,HDAC2,HDAC1
Ephrin Receptor Signaling	0.015	NRAS (includes EG:18176),CREB1,ITGA4	EphrinB-EPHB pathway(N)	0.007	0.000101	CREBBP,TLE1,CTNNB1,TCF4
Sonic Hedgehog Signaling	0.0303	CCNB1	Hedgehog signaling events mediated by Gli proteins(N)	0.0061	0.000118	CREBBP,TLE1,CTNNB1,TCF4
VEGF Signaling	0.01	NRAS (includes EG:18176)	VEGF signaling pathway(K)	0.0101	0.00036	RBBP4,SIN3A,HDAC2,HDAC1
Renin-Angiotensin Signaling	0.008	NRAS (includes EG:18176)	angiotensin ii mediated activation of jnk pathway via pyk2 dependent signaling(B)	0.0045	0.000476	SMAD3,SMAD2,SP1,MYC
Paxillin Signaling	0.018	NRAS (includes EG:18176),ITGA4	Paxillin-independent events mediated by a4b1 and a4b7(N)	0.0029	0.00487	SMAD3,SMAD2
Reelin Signaling in Neurons	0.0244	PAFAH1B2,ITGA4	Reelin signaling pathway(N)	0.0037	0.00657	FOS,JUN
Actin Cytoskeleton Signaling	0.008	ITGA4, NRAS (includes EG:18176)	Regulation of actin cytoskeleton(K)	0.0286	0.0105	KPNB1,TP53,CDK2,CDKN1A
Axonal Guidence Signaling	0.007	ITGA4, NRAS (includes EG:18176), PDIA3	Axon guidance(K)	0.0172	0.0135	HDAC2,HDAC1
PUBERTY CLUSTER
Ingenuity Canonical Pathways	Ratio	Molecules	Canonical Pathway in Inferred Interactome	Ratio	FDR	Nodes
Angiopoietin Signaling	0.027	IKBKB,ANGPT1	Angiopoietin receptor Tie2-mediated signaling(N)	0.0064	1.03e-05	GRB2,ITGB1,AKT1,RELA,MAPK1,FYN
Ephrin B Signaling	0.012	GNG4	EphrinB-EPHB pathway(N)	0.007	1.57e-05	GRB2,SRC,MAP3K7,MAPK1,FYN
PDGF Signaling	0.012	INPP5K	PDGFR-beta signaling pathway(N)	0.007	1.57e-05	GRB2,SRC,AKT1,STAT3,FYN
ErbB2-ErbB3 Signaling	0.0167	CDKN1B	role of erbb2 in signal transduction and oncology(B)	0.0039	1.69e-05	GRB2,SRC,EGFR,RAF1,STAT3,MAPK1,JAK2
IGF-1 Signaling	0.01	PRKAR2A	IGF1 pathway(N)	0.0199	1.72e-05	YWHAZ,GRB2,SRC,AKT1,EGFR,YWHAB,RAF1,YWHAE,MAPK1,YWHAG,YWHAQ
Chemokine Signaling	0.0137	CCR3	Chemokine signaling pathway(K)	0.0251	1.82e-05	GRB2,NFKB1,AKT1,CHUK,RELA,RAF1,VAV1,STAT3,MAPK1,IKBKG,JAK2,IKBKB
TGF-β Signaling	0.0449	ZFYVE9,BMPR1A,RUNX2,ACVR1C	TGF-beta receptor signaling(N)	0.0384	1.96e-05	TRAF2,YWHAZ,GRB2,SRC,MAP3K7,TRAF6,YWHAB,RAF1,YWHAE,MAPK1,YWHAG,FYN,YWHAQ,CALM1
BMP signaling pathway	0.0375	BMPR1A,RUNX2,PRKAR2A	BMP receptor signaling(N)	0.0291	2.33e-05	TRAF2,YWHAZ,SRC,MAP3K7,TRAF6,YWHAB,RAF1,YWHAE,MAPK1,YWHAG,FYN,YWHAQ,CALM1
HGF Signaling	0.01	ELK3	Signaling events activated by Hepatocyte Growth Factor Receptor (c-Met)(N)	0.0225	2.38e-05	YWHAZ,GRB2,SRC,AKT1,EGFR,YWHAB,RAF1,YWHAE,STAT3,MAPK1,YWHAG,YWHAQ
NF-KB Signaling	0.011	BMPR1A, IKBKB	nf-kb signaling pathway(B)	0.0028	2.44e-05	NFKB1,MAP3K7,TRAF6,CHUK,RELA,IKBKG,IKBKB
Wnt/β-catenin Signaling	0.0231	SFRP4,FZD3,SOX13,ACVR1C	Wnt signaling pathway(K)	0.0201	4e-05	MYC,CREBBP,SMAD4,TP53,SMAD3,SMAD2,EP300,JUN
Neurotrophin/TRK Signaling	0.0133	MAP2K5	Neurotrophic factor-mediated Trk receptor signaling(N)	0.013	4.76e-05	YWHAZ,GRB2,SRC,AKT1,SQSTM1,YWHAB,RAF1,YWHAE,STAT3,MAPK1,YWHAG,YWHAQ
NGF Signaling	0.008	IKBKB	Signalling by NGF(R)	0.023	6.67e-05	GRB2,NFKB1,SRC,AKT1,PRKAR2A,SQSTM1,TRAF6,CHUK,RELA,YWHAB,RAF1,YWHAE,STAT3,MAPK1,CDKN1B,IKBKB,CALM1
Renin-Angiotensin Signaling	0.016	PRKAR2A,PTGER2	angiotensin ii mediated activation of jnk pathway via pyk2 dependent signaling(B)	0.0045	6.9e-05	GRB2,SRC,RAF1,MAPK1
Melanocyte Development and Pigmentation Signaling	0.011	PRKAR2A	melanocyte development and pigmentation pathway(B)	0.002	0.000146	SRC,RAF1,MAPK1
Paxillin Signaling	0.018	ITGB1,ACTG1	Paxillin-independent events mediated by a4b1 and a4b7(N)	0.0029	0.000361	ITGB1,SRC,JAK2
VEGF Signaling	0.0202	ACTG1,ELAVL1	VEGF signaling pathway(P)	0.0035	0.000491	AKT1,RAF1,MAPK1
Reelin Signaling in Neurons	0.012	ITGB1	Reelin signaling pathway(N)	0.0037	0.000551	ITGB1,AKT1,FYN
Ephrin Receptor Signaling	0.015	ITGB1,ANGPT1,GNG4	EphrinA-EPHA pathway(N)	0.0055	0.00173	GRB2,SRC,FYN
Embryonic Stem Cell Differentiation into Cardiac Lineages	0.1	GATA4	Regulation of actin cytoskeleton(K)	0.0286	0.00497	ITGB1,EGFR,RAF1,VAV1,MAPK1
Axonal Guidance Signaling	0.011	FZD3, GNG4, ITGB1, PRKAR2A, PTCH1	Axon guidance(K)	0.0172	0.0214	ITGB1,MAPK1,FYN
Sonic Hedgehog Signaling	0.0606	PTCH1,PRKAR2A	Hedgehog signaling pathway(K)	0.0074	0.0225	BTRC,GSK3B
Actin Cytoskeleton Signaling	0.021	ITGB1,F2R,MYH11,ACTG1,NCKAP1	Regulation of actin cytoskeleton(K)	0.0286	0.0262	ACTG1,PPP1CA,APC

## Sheet: Table S7 - Tissue Overlap
Table S7. Overlap of gene expression associated essential biological pathways defined by network analysis between different human tissues. Age-related gene expression was identified in five different human tissues, bone marrow, quadriceps muscle, peripheral blood mononuclear cells, temporal lobe brain and conjunctival epithelia (ANOVA, p<0.05). Overlap of these gene sets was examined (Fig S8) and…
Genes with differential age expression (ANOVA, p<0.05) [see Table S10]							Biological Pathway Ontology Associated with Minimal Essential Network Generated from the 68 Overlap Genes
[GSE 11504] Bone Marrow (n=2257)	[GSE6011] Quadriceps Muscle (n= 587)	[GSE20307] Peripheral Blood Mononuclear cells (PBMCs) (n =1450)	[GSE37721] Temporal Lobe Brain (n=1211)	[GSE20436] Conjunctival Epithelia (n=469)	Red text = Overlap with at least one other dataset	Overlap in at least 3 Datasets (n=67)	Module*	Pathways	Ratio of Pathway	FDR	Proteins
ABCA2	AARS	ABCA2	AARS	ACER3		ACP6	0	Signaling events mediated by VEGFR1 and VEGFR2	0.0088	9.52e-06	MAPK1,GRB2,SHC1,PIK3R1
ABCC6	ABCC6	ABCG1	ABCG1	ACVR2A		CD38	0	Signaling by PDGF	0.0085	9.71e-06	MAPK1,CRKL,GRB2,PIK3R1
ACER3	ACD	ACACB	ACACB	ADAM23		COL6A1	0	TGF-beta receptor signaling	0.0384	9.8e-06	MAPK1,TRAF2,GRB2,MAPK14,MAP3K1,SHC1
ACP6	ACP6	ACP6	ACD	ADAM8		DYNLRB1	0	EphrinB-EPHB pathway	0.007	1.15e-05	MAPK1,GRB2,SHC1,PIK3R1
ACVR1C	ADCK4	ACVR1C	ACVR2A	AGPAT9		EPAS1	0	epo signaling pathway	0.0017	1.18e-05	GRB2,JAK1,SHC1
ADAM23	ALDH3A2	ADCK4	ADCK4	ANPEP		GOLGA1	0	EphrinA-EPHA pathway	0.0055	1.39e-05	CRKL,GRB2,SHC1,PIK3R1
ADAM8	AOAH	ADD3	AFF4	ARHGAP26		HIST1H3F///HIST1H3B///HIST1H3H///HIST1H3J///HIST1H3G///HIST1H3I///HIST1H3E///HIST1H3C///HIST1H3D///HIST1H3A///HIST1H2AD	0	Chemokine signaling pathway	0.0251	1.52e-05	MAPK1,CRKL,GRB2,SHC1,WAS,PIK3R1
ADD3	AP1G2	ADHFE1	AKAP12	B3GNT5		IGHD	0	vegf hypoxia and angiogenesis	0.0039	1.75e-05	GRB2,MAPK14,SHC1,PIK3R1
ADHFE1	AP3B1	AFF4	AKR1C2	C1orf183		IGL@	0	Signaling events activated by Hepatocyte Growth Factor Receptor (c-Met)	0.0225	1.79e-05	EGFR,MAPK1,CRKL,GRB2,SHC1,PIK3R1
AGPAT9	ARSA	AHSP	ALCAM	C21orf2		NPEPL1	0	IGF1 pathway	0.0199	1.92e-05	EGFR,MAPK1,CRKL,GRB2,SHC1,PIK3R1
AHSP	ASAH1	AK2	ALDH5A1	C5AR1		PHF1	0	the igf-1 receptor and longevity	0.0021	2.44e-05	GRB2,MAPK14,SHC1,PIK3R1
AK2	BACE2	AKAP12	ALKBH5	C9orf98		POU6F1	0	Angiopoietin receptor Tie2-mediated signaling	0.0064	2.56e-05	MAPK1,GRB2,MAPK14,SHC1,PIK3R1
AKAP12	BAT1	AKIRIN1	AP3B1	CANT1		CSF2RA	0	multiple antiapoptotic pathways from igf-1r signaling lead to bad phosphorylation	0.0017	2.78e-05	EGFR,GRB2,SHC1,PIK3R1
AKIRIN1	BIK	AKIRIN2	ARHGAP22	CCNE2		ICA1	0	Neurotrophic factor-mediated Trk receptor signaling	0.013	2.86e-05	MAPK1,CRKL,GRB2,MAPK14,SHC1,PIK3R1
AKIRIN2	CABP1	AKR1C2	ARIH1	CD180		LIMK2	0	EPO signaling pathway	0.0044	3.23e-05	CRKL,GRB2,MAPK14,SHC1,PIK3R1
ALCAM	CARS	ALDH3A2	ARSA	CD63		RAB5C	0	growth hormone signaling pathway	0.0029	3.48e-05	GRB2,SHC1,PIK3R1
ALDH5A1	CD38	ALKBH5	ASB8	CDK1		SLCO3A1	0	Signalling by NGF	0.023	3.57e-05	MAPK1,GRB2,MAPK14,SHC1,PIK3R1
ANKRD10	CD84	ANKRD10	ATP6V1A	CDK12		AKAP12	0	VEGFR3 signaling in lymphatic endothelium	0.0033	4.17e-05	MAPK1,GRB2,MAPK14,SHC1,PIK3R1
ANKRD22	CDC27	ANKRD22	ATR	CDR2		BEST1	0	Neurotrophin signaling pathway	0.0168	4.55e-05	MAPK1,CRKL,GRB2,MAPK14,MAP3K1,SHC1,PIK3R1
ANKRD6	CDC42SE1	ANKRD6	AUTS2	CELF2		DOPEY2	0	Regulation of actin cytoskeleton	0.0286	4.8e-05	EGFR,MAPK1,CRKL,WAS,PIK3R1
ANPEP	CDC5L	APBB2	BAG4	CHI3L1		GAB1	0	PDGFR-alpha signaling pathway	0.0027	5e-05	CRKL,GRB2,JAK1,SHC1,PIK3R1
AOAH	CDK5RAP2	ARAP2	BEST1	CLEC5A		KLHL8	0	nerve growth factor pathway (ngf)	0.0024	5.56e-05	MAPK1,GRB2,MAPK14,SHC1,PIK3R1
AP1G2	CDKN1C	ARHGAP22	BIN3	CLIC4		MAN1A1	0	igf-1 signaling pathway	0.0029	0.000111	EGFR,MAPK1,GRB2,MAPK14,SHC1,PIK3R1
APBB2	CDR2	ARID1B	BIRC3	CMTM2		PLEKHA2	0	PDGFR-beta signaling pathway	0.007	0.000136	GRB2,SHC1,PIK3R1
ARAP2	CEACAM1	ARID5B	BLZF1	COL13A1		POLR2J4	0	angiotensin ii mediated activation of jnk pathway via pyk2 dependent signaling	0.0045	0.000143	MAPK1,CRKL,GRB2,MAPK14,MAP3K1,JAK1,SHC1
ARHGAP26	CFLAR	ASB7	C10orf119	CR1		PRMT2	0	pdgf signaling pathway	0.0037	0.00025	MAPK1,GRB2,MAPK14,MAP3K1,JAK1,SHC1,PIK3R1
ARID1B	CLC	ASPM	C18orf56	CSF3R		PXMP4	0	VEGF signaling pathway	0.0101	0.00037	MAPK1,MAPK14,PIK3R1
ARID5B	COL13A1	ATP11B	C1orf183	CXCR2		RNF130	0	role of pi3k subunit p85 in regulation of actin organization and cell migration	0.002	0.000484	EGFR,PIK3R1
ARIH1	COL6A1	ATXN1	C21orf2	CXorf57		SCD	0	melanocyte development and pigmentation pathway	0.002	0.000484	MAPK1,MAPK14
ASAH1	CROCC	B3GNT5	C7orf23	DGAT2		TGFA	0	BMP receptor signaling	0.0291	0.000512	MAPK1,TRAF2,MAPK14,MAP3K1
ASB7	CSF2RA	BACE2	C9orf98	DIAPH2		TNFSF14	0	Paxillin-dependent events mediated by a4b1	0.0023	0.000569	CRKL,PIK3R1
ASB8	CYB561	BCL11A	CAPN3	DNAJC10		ADCK4	0	nf-kb signaling pathway	0.0028	0.000782	MAPK14,MAP3K1
ASPM	DAZAP2	BCL2A1	CASP10	DNAJC6		DNM2	0	Paxillin-independent events mediated by a4b1 and a4b7	0.0029	0.000842	CRKL,PIK3R1
ATP11B	DEFA6	BEST1	CATSPER2	EHD1		DIAPH2	0	corticosteroids and cardioprotection	0.0033	0.000969	MAPK14,PIK3R1
ATP6V1A	DENND4C	BEX5	CCAR1	EID2		JMJD6	0	VEGF signaling pathway	0.0035	0.00101	MAPK1,MAPK14
ATR	DIAPH2	BHLHE40	CCDC107	EML4		CD180	0	VEGFR1 specific signals	0.0036	0.00103	MAPK1,PIK3R1
ATXN1	DNAJB12	BRWD1	CCL8	ERICH1		CR1	0	Reelin signaling pathway	0.0037	0.00108	CRKL,PIK3R1
AUTS2	DNM2	BUB1	CCNE2	ERMP1		EML4	0	Inflammation mediated by chemokine and cytokine signaling pathway	0.0169	0.00109	MAPK1,GRB2,JAK1
BAG4	DOCK6	BUB3	CD55	FAM129A		GPR97	0	NOTCH	0.0088	0.00341	MAPK1,PIK3R1
BAT1	DTNB	C11orf21	CD9	FAM20B		KDM5A	0	TGF-beta signaling pathway	0.0125	0.00595	MAPK1,MAPK14
BCL11A	DUSP11	C14orf139	CDAN1	FAM48A		L3MBTL	0	TGFBR	0.017	0.0146	MAPK14,PIK3R1
BCL2A1	DYNLRB1	C16orf52	CNOT6	FAM54A		MAPK1	0	Insulin/IGF pathway-mitogen activated protein kinase kinase/MAP kinase cascade	0.0016	0.016	GRB2
BEST1	EHD3	C21orf57	COLQ	FAM55C		MARCKS	0	tgf beta signaling pathway	0.0025	0.0279	MAPK14
BEX5	ELOVL5	C3orf34	CREB1	FBXO28		MYADM	0	Ephrin B reverse signaling	0.0032	0.035	PIK3R1
BHLHE40	ENGASE	C3orf59	CSF2RA	FLJ43663		P2RY12	0	fmlp induced chemokine gene expression in hmc-1 cells	0.0035	0.0369	MAPK14
BIK	EPAS1	C5orf13	CSNK1E	FOXN3		PAM	0	wnt signaling pathway	0.004	0.0413	MAPK14
BIN3	ESD	C6orf62	CSRP2BP	FTSJD2		PRICKLE1	1	TGF-beta receptor signaling	0.0384	0.000167	FOS,NCOA1,EP300,HNF4A,SMAD3
BIRC3	FADS3	CAMK2D	CYB5R2	FUS		PTCD3	1	erythropoietin mediated neuroprotection through nf-kb	0.0016	0.0012	NCOA1,COPS5
BLZF1	FAF2	CATSPER2	DAPK2	GANC		ROR1	1	melanocyte development and pigmentation pathway	0.002	0.00143	NCOA1,EP300
BRWD1	FAM134A	CCDC50	DAPP1	GBP5		RPAIN	1	TGF-beta signaling pathway	0.0125	0.00147	FOS,EP300,SMAD3
BUB1	FAM20B	CCL5	DBN1	GDAP1		SFXN3	1	tgf beta signaling pathway	0.0025	0.00213	NCOA1,SMAD3
BUB3	FEZ2	CCL8	DCLRE1C	GNLY		TBC1D9	1	TGFBR	0.017	0.003	FOS,EP300,HNF4A
C10orf119	FLT3LG	CCND2	DCUN1D5	GPR97		TMCC1	1	TGF-beta signaling pathway	0.0113	0.0171	EP300,SMAD3
C11orf21	FPGS	CCR3	DDX19B	GSTT1		TMX4	2	Wnt signaling pathway	0.0425	0.015	HDAC2,ARRB2,MYC
C14orf139	FRMD4A	CD180	DENND4C	HDC		TRIB1	2	TGF-beta receptor signaling	0.0384	0.0162	HDAC2,ARRB2,MYC
C16orf52	FTSJ3	CD2	DHRS12	HIP1		TRIB2	2	Signaling events mediated by the Hedgehog family	0.0084	0.0173	HDAC2,ARRB2
C18orf56	FTSJD2	CD38	DMD	HLA-C		ZDHHC18	2	TGFBR	0.017	0.0201	ARRB2,MYC
C21orf57	FUT7	CD79A	DNM2	HLA-E		JHDM1D	2	Hedgehog signaling events mediated by Gli proteins	0.0061	0.0275	HDAC2,ARRB2
C3orf34	GGNBP2	CD79B	DOCK6	ID2		PCNX	* Module colour corresponds to clusters in network (figure3.)
C3orf59	GIGYF2	CD84	DOPEY2	IGF1R		TRA2B	Non -redundant terms in bold
C5AR1	GIT1	CDAN1	DSTN	IGHM		IL21R
C5orf13	GMNN	CDC14B	DTWD1	IGHV4-31///IGHV@///IGHM///IGHG3///IGHG1///IGHA2///IGHA1///IGH@		KBTBD6
C6orf62	GNAS	CDCA7	DUSP11	IGLJ3///ARFRP1		KIF1B
C7orf23	GNLY	CDK1	DUSP16	IL1R2		N4BP2
CABP1	GOLGA1	CDK11A///CDK11B	DYSF	IL21R		REPS2
CAMK2D	GOLGA3	CDK5RAP2	EHD3	IL8		FLJ43663
CANT1	GRK6	CENPN	EID2	ING3		SLC45A3
CAPN3	GSK3A	CEP70	ELMO1	IRF1
CARS	HAPLN1	CHAC2	ERMP1	ITGAX
CASP10	HDGFRP3	CHD2	F2RL1	ITSN2
CCAR1	HIST1H3F///HIST1H3B///HIST1H3H///HIST1H3J///HIST1H3G///HIST1H3I///HIST1H3E///HIST1H3C///HIST1H3D///HIST1H3A///HIST1H2AD	CHI3L2	FAM107B	JDP2
CCDC107	HLF	CHMP1B	FAM115A	JHDM1D
CCDC50	HYI	CIAO1	FAM48A	JMJD6
CCL5	ICA1	CIITA	FANCB	JUN
CCND2	ICAM1	CKS2	FGF11	KBTBD6
CCR3	IGHD	CLC	FKBP15	KCNJ15
CD180	IGL@	CLIC4	FLJ43663	KDM5A
CD2	INADL	COL6A1	FNBP1	KIAA0317
CD38	INF2	COL9A2	FUT8	KIAA1377
CD55	INTS6	COLQ	GAB1	KIF1B
CD63	IRF1	CR1	GAB2	KIR2DL2
CD79A	ITGB8	CREB1	GALNS	L3MBTL
CD79B	ITPR3	CRLS1	GLG1	LOC727787///KIR3DL2
CD9	IVD	CROCC	GLTP	LRP6
CDC14B	JHDM1D	CRTAP	GOLGA7	LRPAP1
CDC27	JMJD6	CSRP2BP	GOLGA8A	MAPK1
CDC42SE1	KCNH6	CXorf38	HAPLN1	MARCKS
CDC5L	KIAA0146	CXorf57	HMGB3	MCL1
CDCA7	KIAA0319L	CYB561	HRASLS	MDH1B
CDK11A///CDK11B	LIG3	CYB5D2	ICA1	MED28
CDK12	LIMK2	DAPP1	IDS	MGAT4A
CDKN1C	LOC100133862///IGHG1///IGHA1	DBN1	IGF1	MGC31957///TNFRSF10C
CEACAM1	LPCAT4	DCUN1D5	IKBKG	MOP-1
CELF2	LSM12	DDX19B	IL16	MTHFR
CENPN	LSS	DENND5B	IL21R	MXD1
CEP70	MAP3K5	DGKG	INTS4	MYADM
CFLAR	MATK	DHRS12	ITGAX	MYLIP
CHAC2	MBD3	DICER1	JAKMIP2	N4BP2
CHD2	MCF2L	DLEU2	KBTBD6	NAA15
CHI3L1	MED13L	DMD	KCNH6	NCF2
CHI3L2	MED22	DNAJC10	KIAA0649	NEFL
CHMP1B	MIA3	DNAJC6	KIF1B	P2RY12
CIAO1	MICALL2	DNM2	KLHL8	PAFAH1B1
CIITA	MMP11	DOPEY2	LAMP2	PAICS
CKS2	MRPS12	DPF3	LILRB3	PAM
CLEC5A	MTHFR	DRAM1	LIMK2	PCDH11Y
CMTM2	MUC5AC	DSTN	LIN7A	PCDH9
CNOT6	N/A	DTNB	LSS	PCGF5
COL6A1	NAV2	DTWD1	MAEA	PCNX
COL9A2	NBN	DYNLL1	MAN1A1	PDE5A
CR1	NGB	DYNLRB1	MAP2K1	PECAM1
CRLS1	NME6	EBF1	MATK	PELI1
CRTAP	NOP16	EIF4A1///CD68	MBD3	PIP5K1A
CSF2RA	NPEPL1	ELL2	MBD4	PPAPDC1B
CSF3R	NPM3	EML4	MBP	PRICKLE1
CSNK1E	NUSAP1	ENGASE	MED22	PRKAR1A
CXCR2	OBFC1	EPAS1	MICALL2	PRKAR2B
CXorf38	PAICS	ERAP1	MID1IP1	PSAP
CYB5D2	PAK2	F2RL1	MLL3	PSMC1
CYB5R2	PCDHA5	FADS1	MPZL2	PTCD3
DAPK2	PCNX	FAM115A	MRPL20	PURB
DAZAP2	PDSS2	FAM117B	MRPL44	QKI
DCLRE1C	PDXK	FAM54A	MST4	RAB3GAP1
DEFA6	PEX6	FAM55C	MTMR14	RARA
DENND5B	PHF1	FAM63A	MTMR3	RBPJ
DGAT2	POU6F1	FAM69A	MYO1C	REPS2
DGKG	PRKACA	FANCB	N4BP2	RIMKLA
DIAPH2	PTCH1	FBXO28	NAG18	RNH1
DICER1	PTGDR	FCGR2C	NELF	ROR1
DLEU2	RAB11B	FCRL2	NEO1	RPAIN
DNAJB12	RAB5C	FGD3	NGB	RRAGC
DOPEY2	RALB	FGF11	NIN	S100A10
DPF3	REPS2	FHL1	NOTCH1	SAP30L
DRAM1	RIN3	FLJ39739	NSF	SEC14L1
DUSP16	RPS6KB2	FLJ43663	NUCKS1	SERINC2///SEL1L3
DYNLL1	SBNO1	FLT1	NUMA1	SEZ6L
DYNLRB1	SC5DL	FNIP1	OCIAD1	SFXN3
DYSF	SCNM1	FOSL2	PCBD2	SHROOM1
EBF1	SEMA4D	FRMD4A	PCDH11Y	SIK3
EHD1	SESN1	FRMD4B	PCDHA5	SLC16A6
EIF4A1///CD68	SEZ6L	FUT8	PDCD4	SLC2A3
ELL2	SIGMAR1	G3BP1	PDLIM5	SLC43A1
ELMO1	SIRPA	GAB1	PDSS2	SLC45A3
ELOVL5	SLC15A3	GANC	PEX6	SLC6A6
EML4	SLC31A2	GBP5	PHKA2	SPTBN1
EPAS1	SLC44A4	GGA2	PHKG2	ST20
ERAP1	SLC4A4	GNAS	PIGS	STIM2
ERICH1	SLCO3A1	GOLGA1	PIGX	STXBP5L
ESD	SMC6	GOLGA2	PLEKHA2	SYNRG
FADS1	SNX27	GOLGA8A	PLEKHB1	TADA2B
FADS3	SOX13	GPC3	PMP22	TBC1D9
FAF2	SPTLC1	GPR18	POLR2J4	TCERG1
FAM107B	SRRT	GPR82	PPFIBP2	TLE3
FAM117B	SRSF10	GPR97	PPHLN1	TLK1
FAM129A	SSBP2	GSTT1	PPM1M	TMCC1
FAM134A	STK10	H6PD	PPP1R14A	TMCC3
FAM63A	STXBP5L	HBG2///HBG1	PRMT2	TMX4
FAM69A	SUB1	HDC	PRPF40A	TNFRSF11A
FCGR2C	TCF3	HDGFRP3	PSD3	TNFRSF1A
FCRL2	TELO2	HERC4	PSMC1	TRA2B
FEZ2	THOP1	HIPK1	PSME3	TRGV5
FGD3	TLL2	HIST1H2BC///HIST1H2BI///HIST1H2BE///HIST1H2BF///HIST1H2BG	PSMG1	TRIB1
FHL1	TLR3	HIST1H3F///HIST1H3B///HIST1H3H///HIST1H3J///HIST1H3G///HIST1H3I///HIST1H3E///HIST1H3C///HIST1H3D///HIST1H3A///HIST1H2AD	PTP4A2	TRIB2
FKBP15	TMEM140	HIST3H2A	PTPLAD2	TRIM24
FLJ39739	TMEM19	HLA-DPA1	PTRH2	TTC17
FLT1	TNFSF13	HLF	PXMP4	TTC25
FLT3LG	TOP3B	HMGB3	R3HDM1	TXNIP
FNBP1	TRA@	HMHB1	RAB5C	ULK2
FNIP1	TRA2B	HRASLS	RARA	WDFY3
FOSL2	TRIM24	HRK	RASSF2	XPO6
FOXN3	TRIM37	HYI	RBBP4	ZDHHC18
FPGS	TTC23	IFNAR2	RBP7	ZFYVE16
FRMD4B	TXNRD2	IGF2BP3	REPS2	ZNRD1AS
FTSJ3	UBE2L3	IGHD	RNF13	AARS2
FUS	VGLL1	IGHM	RNF130	ACSL3
FUT7	VIPAR	IGHV4-31///IGHM///IGHG2///IGHG1///IGH@	RNH1	ADAM11
G3BP1	VPS11	IGHV4-31///IGHV@///IGHM///IGHG3///IGHG1///IGHA1	RPL39L	ADAM29
GAB1	XK	IGHV4-31///IGHV@///IGHM///IGHG3///IGHG1///IGHA2///IGHA1///IGH@	RPS6KB2	ADCYAP1R1
GAB2	ZBTB16	IGKC	RSBN1	ADIPOR2
GALNS	ZNF14	IGKV1OR2-118	SCD	AGR2
GDAP1	ZNF473	IGL@	SCO1	AGTRAP
GGA2	ZNF839	IGLJ3///ARFRP1	SEMA5A	AHCYL1
GGNBP2	ABHD11	IL18R1	SHISA4	ALAS2
GIGYF2	ACACA	IL1RN	SHROOM1	ALDH18A1
GIT1	ACADL	IL6ST	SLC25A40	ALDOB
GLG1	ACAN	INADL	SLC31A2	ANKRD23
GLTP	ADAM15	INF2	SLC35C2	APCDD1L
GMNN	ADAP1	INPP1	SLC35E1	APIP
GOLGA1	ADRA2C	INTS4	SLC36A1	ARHGEF2
GOLGA2	AGAP5///AGAP9///LOC399753///AGAP4	IPO11	SLC44A1	ASPH
GOLGA3	ALG8	ITGB8	SLC44A4	ATP10D
GOLGA7	ANGPT2	ITPR3	SLC45A3	ATP1B3
GPC3	ANKRD49	IVD	SLCO3A1	ATP2A3
GPR18	AP2A2	JAKMIP2	SPATS2	ATP2C2
GPR82	APOA4	JHDM1D	SPTBN1	ATXN7
GPR97	ART4	JUN	SPTLC1	BMP1
GRK6	ASAP1IT1	KCNMB4	SREBF1	BRCA2
GSK3A	ATN1	KDM5A	TAOK1	BRIX1
H6PD	ATOH1	KIAA0114	TAZ	BTN3A1
HBG2///HBG1	ATP13A3	KIAA0494	TBC1D9B	BVES
HERC4	ATP4A	KIAA0649	TBCC	C11orf76
HIP1	BAIAP2	KIF21A	TBL1X	C11orf82
HIPK1	BCL2	KIF5C	TELO2	C12orf41
HIST1H2BC///HIST1H2BI///HIST1H2BE///HIST1H2BF///HIST1H2BG	BET1	KIR2DL2	TGFA	C15orf29
HIST1H3F///HIST1H3B///HIST1H3H///HIST1H3J///HIST1H3G///HIST1H3I///HIST1H3E///HIST1H3C///HIST1H3D///HIST1H3A///HIST1H2AD	BHMT2	KLF5	TMEM140	C17orf58
HIST3H2A	BRF1	KLHL14	TMTC4	C18orf2
HLA-C	BRPF1	KLHL21	TNFSF14	C2orf67
HLA-DPA1	BTAF1	KLHL8	TOP3B	C7orf53
HLA-E	BTNL2	KLRB1	TRAF6	C9orf152
HMHB1	C11orf24	KMO	TRAK1	CARD11
HRK	C13orf1	L3MBTL	TTC23	CCNG1
ICA1	C14orf56	LASS5	TTC25	CD59
ICAM1	C15orf2	LILRA5	TWISTNB	CD99
ID2	C16orf3	LMCD1	TXNRD2	CDC42EP2
IDS	C16orf5	LOC100130360	ULK2	CDKN1A
IFNAR2	C17orf90	LOC100130930	VAMP3	CEBPZ
IGF1	C19orf6	LOC100133862///IGHG1///IGHA1	VGLL1	CELF4
IGF1R	C19orf61	LOC100170939	WDR7	CHMP7
IGF2BP3	C1orf107	LOC100286909	WFS1	CHRDL1
IGHD	C1orf69	LOC284757	WIPF2	CIR1
IGHV4-31///IGHM///IGHG2///IGHG1///IGH@	C1orf77	LOC387895	YWHAH	CLEC2B
IGHV4-31///IGHV@///IGHM///IGHG3///IGHG1///IGHA1	C1orf95	LOC400931///LOC150381	ZBTB16	CLEC2D
IGKC	C1QL1	LOC401320	ZHX2	CNDP2
IGKV1OR2-118	C22orf29	LOC727787///KIR3DL2	ZNF14	CNTNAP2
IGL@	C4orf27	LONP2	ZNF148	CPSF6
IKBKG	C5orf30	LSM12	ZNF160	CROT
IL16	C5orf45	MAN1A1	ZNF430	CSNK1D
IL18R1	C9	MAPK1	ZNF473	CTXN3
IL1R2	C9orf116	MARCKS	ZNF608	CXCL11
IL1RN	CA8	MATR3	ZNF641	CXCR7
IL21R	CAMK1D	MAVS	ZNF652	CYTSB
IL6ST	CAMP	MCF2L	ZNF655	DAXX
IL8	CASP6	MEF2C	ZNF763	DDHD1
ING3	CCDC85B	MEGF6	ZNF786	DMRTC2
INPP1	CCS	MID1IP1	ZRANB1	DNAJC15
INTS6	CD163	MOP-1	ABCA8	DPP8
IPO11	CD7	MRPL20	ABCB9	DPPA4
ITSN2	CD82	MRPL44	ABCC11	DPT
JDP2	CDC16	MS4A1	ABHD1	DPY19L3
JHDM1D	CDK2	MST4	ABI1	DUSP1
JMJD6	CDK9	MUC5AC	ABTB2	EDEM3
KBTBD6	CEACAM5	MYADM	ACBD7	EGR1
KCNJ15	CECR1	N/A	ACCN4	EIF2S1
KCNMB4	CEND1	NAA15	ACTG1	EIF5
KDM5A	CFDP1	NADSYN1	ACTL6B	EPB41
KIAA0114	CGB8///CGB7///CGB5///CGB	NAG18	ACY3	ERLEC1P1
KIAA0146	CHAF1A	NBN	ADAM22	EWSR1
KIAA0317	CHCHD7	NBR1	ADAM9	FAM118B
KIAA0319L	CHIC2	NCR1	ADARB2	FAM135A
KIAA0494	CHPF2	NDE1	AGA	FAM171A1
KIAA1377	CHST3	NEFL	AGBL5	FAM199X
KIF1B	CLDN3	NELF	AGMAT	FASTKD2
KIF21A	CLIP2	NEO1	AHR	FBLN7
KIF5C	CNKSR1	NOP16	AIRE	FBN2
KLF5	CNN1	NPEPL1	AK1	FIBCD1
KLHL14	CNOT3	NPM3	AKR1D1	FIGN
KLHL21	CNTFR	NRAS	AKT1S1	FLJ27354
KLHL8	COMMD4	NUDT16P1	ALB	FN3KRP
KLRB1	COX6CP1	NUMA1	ALDH7A1	FOXA3
KMO	CRHR1	NUP133	ALPP	FOXL2
L3MBTL	CRLF1	NUSAP1	ALS2CR14	FOXP2
LAMP2	CRYBB1	OBFC1	ANAPC5	FRMD7
LASS5	CRYGA	OCIAD1	ANGPTL2	GAD2
LIG3	CSPP1	OSBPL1A	ANKRD30B	GALNT6
LILRA5	CTDSPL	P2RY12	ANKRD57	GAS7
LILRB3	CTTN	PADI4	ANLN	GFER
LIMK2	CUL2	PAM	APPL1	GJA5
LIN7A	CYFIP2	PARP8	AQP6	GJD3
LMCD1	CYLC1	PAWR	ARFRP1	GNPNAT1
LOC100130360	DCAF7	PCM1	ARID4B	GNRH1
LOC100130930	DDX28	PCNX	ARL15	GNRHR
LOC100170939	DDX41	PDE5A	ARMCX3	GPBP1
LOC100286909	DFFB	PGCP	ARPC1A	GPC6
LOC284757	DGCR8	PHF1	AS3MT	GPR160
LOC387895	DHX32	PHF20L1	ASCC3L1	GPR180
LOC400931///LOC150381	DKFZp686O1327	PHLDA1	ASNSD1	GRAMD1A
LOC401320	DPYSL4	PHLDB2	ASPA	GREB1
LONP2	DR1	PICALM	ASPSCR1	GRIA1
LPCAT4	DUSP7	PLD1	ASTN2	GSDMB
LRP6	DYRK1B	PLEKHA2	ATAD2	GTPBP5
LRPAP1	EBP	PLEKHB1	ATG10	GYPC
MAEA	ECD	PMP22	ATG12	GYPE///GYPB
MAN1A1	ECE1	POLH	ATP10B	H1F0
MAP2K1	EDA	POLR2J4	ATP2C1	HAL
MAP3K5	EHMT2	POU2AF1	ATP6V1D	HHLA3
MAPK1	EMX2	POU6F1	ATP6V1H	HLA-F
MARCKS	EPB41L4A	PPAPDC1B	ATP9B	HNF4G
MATR3	EPHB3	PPP1R3B	ATPIF1	HNRNPA3
MAVS	EPN1	PRDM1	B3GALTL	HR
MBD4	EPS8L1	PRDXDD1P	BAALC	HRNBP3
MBP	ETV1	PRICKLE1	BACE1	HSD17B4
MCL1	EVX1	PRKCE	BAMBI	HSF2BP
MDH1B	EXOC5	PRMT2	BBX	IGHV4-31///IGHV@///IGHM///IGHG1///IGHD///IGHA1
MED13L	EXTL3	PSME3	BCAS2	IL15
MED28	EZR	PTCD3	BCL10	IL1A
MEF2C	FBXL12	PTCH1	BCL7B	INO80C
MEGF6	FBXL18	PTPRK	BCL9L	INSR
MGAT4A	FBXO2	PTTG1IP	BEX1	IWS1
MGC31957///TNFRSF10C	FBXO42	PXMP4	BMP8B	JMY
MIA3	FCGR1B	RAB11B	BRD9	JUNB
MLL3	FH	RAB11FIP4	BTBD16	KBTBD7
MMP11	FKBP1A	RAB3GAP1	C10orf56	KCNH2
MPZL2	FKBP8	RAB3IP	C10orf58	KIAA1244
MRPS12	FNDC3A	RAB7A	C10orf78	KIAA1797
MS4A1	FOXA2	RABGAP1L	C10orf90	KIR2DS2///KIR2DS4///KIR2DS1
MTMR14	FOXD1	RAC2	C11orf2	KLHL11
MTMR3	FOXN1	RAP2A	C11orf9	KLHL22
MXD1	FOXO3	RERE	C13orf16	KLHL28
MYADM	FZD1	RNF130	C13orf25	KLHL5
MYLIP	FZD6	RNGTT	C14orf131	KLK4
MYO1C	FZD8	ROR1	C15orf21	LARGE
N/A	GAK	RPAIN	C15orf28	LGALS8
N4BP2	GAS2L1	RPAP1	C17orf70	LIF
NADSYN1	GLI2	RUFY3	C18orf45	LILRA6///LILRB3
NAV2	GLI3	SC5DL	C18orf51	LOC100093631///GTF2I
NBR1	GMEB2	SCD	C18orf54	LOC100131508
NCF2	GMPPA	SCO1	C19orf48	LOC100134229
NCR1	GOLGB1	SEMA5A	C1GALT1	LOC100134331///LOC652128///VSIG6///IGHM///IGHD
NDE1	GPR137	SESN1	C1orf110	LOC148189
NIN	GPR27	SETBP1	C1orf116	LOC152742
NME6	GPR39	SFXN1	C1orf156	LOC157627
NOTCH1	GRIK3	SFXN3	C1orf198	LOC283875
NPEPL1	GSR	SIGMAR1	C1orf53	LOC285830
NRAS	HAP1	SLC25A40	C1orf64	LOC388210
NSF	HAUS4	SLC27A2	C1orf86	LOC401093
NUCKS1	HBZ	SLC35B4	C20orf191	LOC439949
NUDT16P1	HDAC6	SLC35E1	C20orf20	LOC440131
NUP133	HIC2	SLC43A1	C20orf94	LOC643714
OSBPL1A	HLA-DQA2///HLA-DQA1	SLC45A3	C21orf24	LOC646509///LOC439994
P2RY12	HMHA1	SLC4A4	C21orf41	LOC728264
PADI4	HS3ST1	SMC4	C21orf55	LOC731602///METT11D1
PAFAH1B1	HSPA6	SMC6	C2orf21	LPCAT2
PAK2	HSPA8	SNX5	C3orf17	LPHN2
PAM	HSPB2	SOD2	C3orf32	LPL
PARP8	HTR1D	SOX13	C5orf28	MAD2L1BP
PAWR	HTRA2	SOX4	C5orf36	MAOB
PCBD2	ICMT	SPATS2	C5orf42	MAP3K4
PCDH9	IFFO1	SPOCK2	C6orf128	MAP9
PCGF5	IFIT3	SREBF1	C6orf192	MARCH8
PCM1	IGLL5///LOC100287927	SRRT	C6orf204	MATN3
PCNX	IL2	STAP1	C6orf25	MFSD1
PDCD4	IL33	STOM	C6orf35	MGC45800
PDLIM5	IMMP2L	STRADA	C6orf78	MIDN
PDXK	ING1	SUN2	C7orf27	MSTO1
PECAM1	INO80D	SWAP70	C7orf51	MTF2
PELI1	INPP5F	SYNE2	C8orf33	MTO1
PGCP	IRF2BP1	SYTL3	C8orf37	MYCBP
PHF1	IRF5	TBC1D1	C8orf44	MYST3
PHF20L1	ITGA3	TBC1D9	C8orf45	NAPEPLD
PHKA2	ITGBL1	TBC1D9B	C9orf123	NAT8B
PHKG2	ITIH4	TCF4	C9orf130	NCOA7
PHLDA1	JAK3	TES	C9orf58	NCRNA00081
PHLDB2	JRKL	TGFA	C9orf72	NDFIP1
PICALM	KAT5	TIFA	C9orf80	NFKBID
PIGS	KCTD13	TLK1	CA14	NLRC5
PIGX	KCTD17	TLL2	CA2	NPR3
PIP5K1A	KDM4C	TLR10	CALN1	NTNG2
PLD1	KDM6A	TLR3	CAMK2N2	NUAK2///C11orf17
PLEKHA2	KHSRP	TMCC1	CASK	NUFIP1
POLH	KIF2A	TMED8	CBFA2T3	OGFOD1
POLR2J4	KLF15	TMEM164	CBR1	OR52K3P
POU2AF1	KPNA2	TMPO	CCBE1	OTX2
POU6F1	KRT16	TMX4	CCDC120	PABPC5
PPFIBP2	KRT18	TNFRSF11A	CCDC21	PADI2
PPHLN1	LMNA	TNFRSF17	CCDC28B	PAPOLA
PPM1M	LOC100130233///LOC399804	TNFSF14	CCDC77	PATL2
PPP1R14A	LOC100133321	TNFSF8	CD300LG	PCDHGB6
PPP1R3B	LOC100287590	TOR1AIP1	CD5	PCNXL3
PRDM1	LOC29034	TPM3	CDC14A	PDE7B
PRDXDD1P	LOC399491	TRA2B	CDC2L2	PDIA5
PRICKLE1	LOC729580	TRIB1	CDC37	PFDN6
PRKACA	LOC730031///MLLT4	TRIB2	CDC42EP1	PHC2
PRKAR1A	LPCAT3	TRIM37	CDH2	PHF8
PRKAR2B	LRIG2	TRMT6	CDH23	PIK3C3
PRKCE	LRP2BP	TSGA14	CDH7	PIM1
PRMT2	LRP3	TSPYL5	CECR7	PLA1A
PRPF40A	LRRC32	TTC7A	CENPE	PLAGL1
PSAP	LRRC37A2///LRRC37A	TTLL3///ARPC4	CEP27	POLR3B
PSD3	LRRC42	TUFT1	CHD1L	POM121L10P
PSMG1	LRRC48	TUG1	CLCC1	POPDC3
PTCD3	LY6H	TXNDC3	CLDN11	PPFIA3
PTGDR	MAOA	UBE2H	CLDND1	PQLC2
PTP4A2	MAP1A	UPP1	CLEC3B	PRKAA2
PTPLAD2	MAPK8IP2	UQCC	CLN6	PRKAG1
PTPRK	MAPK8IP3	USP13	CLOCK	PRKCQ
PTRH2	MAPKAPK2	VPREB3	CLTA	PRO1596
PTTG1IP	MARCH6	WDR7	CLUAP1	PRO2214
PURB	MARK4	WDR8	CMIP	psiTPTE22
PXMP4	MDC1	WLS	CMTM5	PSMC2
QKI	MED18	WWC1	CNKSR3	PSMC5
R3HDM1	MEX3D	YPEL2	CNOT8	PTGDS
RAB11FIP4	MFN1	YWHAH	CNP	PTGR1
RAB3IP	MIA	ZBTB43	CNTN2	PYROXD1
RAB5C	MKLN1	ZCCHC7	CNTNAP5	QTRT1
RAB7A	MLL	ZDHHC18	COL4A5	RBM12B
RABGAP1L	MLXIP	ZDHHC3	COMMD10	RECK
RAC2	MRPS18C	ZFAND3	CPLX3	RHOB
RALB	MTFR1	ZFYVE9	CREB5	RIPK2
RAP2A	MTMR12	ZNF281	CRIPAK	RNASE4
RASSF2	MTTP	ZNF618	CRMP1	RNF135
RBBP4	MZF1	ZNF763	CRSP9	RNF4
RBP7	N4BP1	ZNF786	CSNK1A1L	ROBO3
RBPJ	N4BP2L1	ZNF789	CSTF3	RPRD1A
REPS2	NAA35	ZNF839	CTDSPL2	RRH
RERE	NAA40	ZNF92	CTSL2	RSU1
RIMKLA	NARFL	ABCA17P	CXorf48	RTTN
RIN3	NCAPH2	ABCC10	CYB5D1	SCARA5
RNF13	NCOR2	ABCF2	CYCSL1	SCN2B
RNF130	NFATC3	ABHD13	CYorf15B	SCO2
RNGTT	NFYB	ABHD6	CYP20A1	SCPEP1
ROR1	NGDN	ACAA2	CYP26A1	SDHAP2///SDHAP1///LOC220729///SDHA
RPAIN	NGFR	ACAD11///NPHP3	CYP2S1	SDHC
RPAP1	NHP2	ACADSB	DAAM2	SH2B3
RPL39L	NIPAL3	ACVR1	DACT1	SH3GLB1
RRAGC	NKG7	ADAMTS1	DAZ4	SIK1
RSBN1	NME7	ADAMTS17	DBNDD2	SLC25A37
RUFY3	NOTCH3	ADCK2	DBX2	SLC37A2
S100A10	NOVA2	ADD1	DCUN1D4	SLC41A2
SAP30L	NPAS2	ADIG	DCX	SLC4A8
SBNO1	NPBWR2	AFG3L2	DDB1	SLC7A3
SCD	NPR1	AGFG2	DDX1	SMU1
SCNM1	NRF1	AGPAT1	DDX51	SNHG3-RCC1///RCC1
SEC14L1	NRG1	AIM2	DEFB131	SOX30
SEMA4D	NSMCE4A	AK5	DENND2A	SPTBN4
SERINC2///SEL1L3	NSUN5	AKAP10	DENR	SR140
SETBP1	NSUN5P1	AKR1C3	DEPDC6	STK17A
SFXN1	NSUN6	ALG13	DHX40	STX11
SFXN3	NUDT7	AMIGO1	DIABLO	STX16
SHISA4	ORAI3	AMIGO2	DIP2A	STXBP5
SIK3	OVCA2///DPH1	AMY2B///AMY2A///AMY1C///AMY1B///AMY1A	DKFZp434K191	SUSD5
SIRPA	PAGE1	ANGPT1	DKFZp586I1420	SUV420H1
SLC15A3	PAN2	ANKH	DKFZp686I15217	SV2C
SLC16A6	PAOX	ANO5	DMC1	SYTL2
SLC27A2	PAPSS2	AP1S1	DMKN	TAP2
SLC2A3	PCSK5	AP1S3	DMPK	TBC1D8
SLC35B4	PDE4DIP	AP4M1	DMWD	TBX1
SLC35C2	PDE6A	APOBEC3B	DNAH17	TFPI
SLC36A1	PEX16	APPL2	DNCL1	TFRC
SLC44A1	PF4	ARF1	DNM1L	TGFB3
SLC6A6	PHF10	ARGLU1	DOCK10	THBS1
SLCO3A1	PHF7	ARHGAP21	DOK7	TMC8
SMC4	PHLDA2	ARHGAP23	DRAM	TMEM104
SNX27	PLEKHA1	ARHGAP42	DSEL	TMEM168
SNX5	PLEKHM1	ARHGAP5	DTWD2	TMEM204
SOD2	PMS2L11	ARHGEF10L	DUSP14	TMEM87A
SOX4	POLRMT	ARL2BP	DUSP2	TMEM9B
SPOCK2	POMT1	ASAM	DUXAP3	TNFAIP8
SRSF10	POU3F3	ASAP3	DYNC1LI1	TOX3
SSBP2	POU4F3	ASF1A	EBNA1BP2	TRAPPC10
ST20	PPFIA1	ASMTL	ECOP	TRPV6
STAP1	PPIH	ASPHD2	EDC4	TSHR
STIM2	PPM1D	ATG2B	EDNRA	TSIX
STK10	PPP3CB	ATG4B	EFHD1	TSPAN13
STOM	PQLC3	ATP6V1G1	EFNA1	TST
STRADA	PRDM8	B3GNTL1	EFS	TTI1
SUB1	PREP	BANK1	EIF2AK4	UBE4B
SUN2	PRICKLE3	BAT4	EIF4H	VEZT
SWAP70	PRKCG	BCAR3	ELOVL1	WDR26
SYNE2	PROC	BCL2L11	EMID1	WDR77
SYNRG	PRSS22	BDNF	EML3	XIAP
SYTL3	PSMA2	BHLHE41	ENDOD1	YAP1
TADA2B	PSPH	BIRC5	ENOX2	ZC3H13
TAOK1	PTCRA	BIVM	ENPP1	ZFP92
TAZ	PTDSS2	BMPR1A	ENPP2	ZMPSTE24
TBC1D1	PTGER3	BRD7	ENPP6	ZNF200
TBC1D9	PTPN2	BTN1A1	ENTPD6	ZNF621
TBCC	RABGAP1	BTN2A2	EPGN	ZNF674
TBL1X	RABGGTB	BZRAP1	EPHB2	ZNF780A
TCERG1	RAD1	C10orf128	ERBB3	ZNF853
TCF3	RAD51C	C10orf25	ERBB4
TCF4	RAD54L	C10orf35	ERGIC1
TES	RANGRF	C11orf30	ERMN
TGFA	RFX2	C11orf45	ETF1
THOP1	RHOF	C12orf32///IGHG1	ETNK2
TIFA	RIF1	C12orf4	EVI2A
TLE3	RNF121	C12orf68	EVI5
TLR10	RNF25	C14orf50	EXOC1
TMCC1	RNF38	C15orf17	EXOC7
TMCC3	ROBO4	C15orf54	EXOSC1
TMED8	RPGRIP1	C15orf63	EXOSC3
TMEM164	RPL10L	C16orf58	FA2H
TMEM19	RPL21P64///EEF1DP5	C16orf75	FAM108C1
TMPO	RPS10	C16orf88	FAM123A
TMTC4	RPS6KA1	C17orf101	FAM124A
TMX4	RUSC2	C17orf67	FAM124B
TNFRSF17	RYK	C17orf68	FAM125B
TNFRSF1A	S1PR2	C19orf50	FAM133A
TNFSF13	SAP30	C19orf57	FAM13A1
TNFSF14	SARDH	C1orf150	FAM153B
TNFSF8	SASH3	C1orf186	FAM22A
TOR1AIP1	SBNO2	C1orf228	FAM40B
TPM3	SCAPER	C1orf43	FAM53B
TRA@	SCIN	C1orf63	FAM86A
TRA2B	SDF2	C1orf84///KIAA0467	FAM86C
TRAF6	SEMA3F	C1orf96	FARP1
TRAK1	SEMA6B	C20orf107///C20orf106	FBXO16
TRGV5	SERPINA2	C20orf112	FBXO18
TRIB1	SETD1B	C20orf197	FBXO7
TRIB2	SETX	C20orf30	FERMT1
TRMT6	SF3A2	C21orf105	FHDC1
TSGA14	SF3B3	C21orf15	FKBP14
TSPYL5	SFRS16	C21orf33	FKTN
TTC17	SGSM3	C21orf63	FLJ10213
TTC7A	SHOX2	C22orf13	FLJ10324
TTLL3///ARPC4	SIAH1	C2CD3	FLJ13137
TUFT1	SLC18A2	C2CD4B	FLJ13305
TUG1	SLC25A23	C2orf40	FLJ14213
TWISTNB	SLC28A2	C2orf49	FLJ20581
TXNDC3	SLC34A1	C2orf80	FLJ22795
TXNIP	SLC35F2	C3orf39	FLJ25404
UBE2H	SLC6A2	C3orf48	FLJ25778
UBE2L3	SLC7A1	C3orf64	FLJ38717
UPP1	SLC7A4	C3orf70	FLJ39632
UQCC	SLIT1	C4orf39	FLJ40142
USP13	SMAD4	C4orf46	FLJ40722
VAMP3	SMARCA4	C5orf15	FLJ41423
VIPAR	SMARCC2	C5orf35	FLJ41603
VPREB3	SMARCC2///MYL6	C5orf62	FLJ42133
VPS11	SNPH	C6orf125	FLJ43987
WDFY3	SNRPA1	C6orf182///C6orf182P	FLJ44124
WDR8	SNX4	C7orf44	FLJ45337
WFS1	SOCS3	C8orf31	FLJ45445
WIPF2	SORL1	C8orf50	FLJ46309
WLS	SPAG16	C8orf79	FLJ46481
WWC1	SPDEF	CALD1	FMO6P
XK	SPHK2	CALU	FNDC4
XPO6	SPIN2B///SPIN2A	CAMK2N1	FOLH1
YPEL2	SPNS1///LAT	CAMTA1	FOXC2
ZBTB43	SREBF2	CAPRIN1	FOXD4
ZCCHC7	SRF	CARD8	FOXK2
ZDHHC18	SRSF8	CAV2	FRAS1
ZDHHC3	STIM1	CBWD6///CBWD3///CBWD5///CBWD2///CBWD1	GABPA
ZFAND3	STK38L	CBX7	GABRB3
ZFYVE16	SYNCRIP	CC2D1B	GABRP
ZFYVE9	TACR1	CCDC136	GAGE12G
ZHX2	TADA2A	CCDC65	GAL3ST1
ZNF148	TAF15	CCDC92	GALNT3
ZNF160	TAF6L	CCL20	GAPDH
ZNF281	TAOK2	CCL28	GBAP
ZNF430	TBC1D22A	CCNB1	GCC1
ZNF608	TBP	CCNG2	GCDH
ZNF618	TBXA2R	CCNI	GDAP1L1
ZNF641	TCF20	CD164	GGPS1
ZNF652	TCF21	CD1C	GIGYF1
ZNF655	TEX11	CD2BP2	GJB1
ZNF789	TFEB	CD37	GJC1
ZNF92	TM9SF4	CD80	GJC2
ZNRD1AS	TMEM149	CD83	GLDN
ZRANB1	TMEM212	CDC25A	GLUD2
A1BG	TMPRSS6	CDC42	GNAL
AAGAB	TNNT2	CDC42BPA	GNE
ABCA5	TNPO2	CDH26	GORASP2
ABCB4	TOP3A	CDK16	GPD1
ABCB4///ABCB1	TP53BP2	CDKL3	GPER
ABCC1	TRIM10	CDKN2AIPNL	GPIHBP1
ABHD15	TRIM14	CDKN2B	GPR1
ABHD2	TRIM15	CDKN3	GPR114
ABHD5	TRIM26	CDRT4	GPR37
ABI2	TRPV4	CENPJ	GPR6
ABL2	TSPAN9	CEP152	GPR62
ABLIM2	TSR2	CEP192	GPRC5B
ABTB1	TTC31	CEP250	GPSM1
ACAD8	UBAP2L	CEP68	GRB14
ACAP2	UBE2D2	CEP72	GREM1
ACOX1	UBE2V1P2///TMEM189-UBE2V1///TMEM189///UBE2V1///RNPEP	CES1	GRIN3A
ACP1	UCK2	CES4	GSTTP2
ACP2	UPK3A	CFH	GTF2IP1
ACP5	USE1	CGGBP1	GTF2IRD1
ACPP	VAMP5	CHD3	GTF3C3
ACSL1	WDR59	CHKB	GUSBL1
ACSS1	WDR70	CHURC1	GYG2
ACTB	WDTC1	CLECL1	GYPE
ACTN1	WIF1	CLIC5	GYS1
ACTR2	XPA	CLMN	GZF1
ACVR1B	XRCC1	CLN8	H3F3B
ADA	ZFP36L2	CLPTM1L	HCG9
ADAL	ZHX3	CLTB	HCN4
ADAMTS13	ZMYM3	CMPK2	HEL308
ADARB1	ZNF214	CNIH3	HEY1
ADNP2	ZNF217	CNOT1	HMG20A
ADRBK2	ZNF259	CNTNAP1	HNRPUL1
ADSS	ZNF267	CP110	HOMER3
AFF1	ZNF586	CPA3	HOXB6
AFF2	ZNF665	CREM	HOXD1
AFF3	ZNF675	CROCCL2	HPCAL1
AFMID	ZNF7	CSF1	HPN
AGGF1	ZNF710	CSH2	HPRT1
AGPAT2		CSNK1A1	HRASLS3
AGXT2L2		CSTF2	HS.407666
AHCYL2		CTAGE5	HS.565130
AIDA		CTH	HS3ST4
AIF1		CTPS	HSD17B7
AKAP11		CTSK	HSPA2
AKAP13		CWC27	HTR4
AKR7A3		CXCL5	HUS1B
AKT2		CYBRD1	HYDIN
AKTIP		CYP24A1	HYPK
ALDH2		CYP27B1	ICOSLG
ALDH9A1		CYP2D6	IDE
ALDOC		CYP2E1	IGSF1
ALKBH7		CYP4V2	IL10
ALOX5		CYSLTR1	IL17RD
ALOX5AP		CYTH2	IL18
ALPK1		D4S234E	IL27RA
AMICA1		DCBLD1	IL32
AMOTL1		DCUN1D1	IL9
AMPD1		DDA1	ISYNA1
AMPD3		DDB2	ITPA
ANKRD12		DDR2	JAM3
ANKRD13A		DDX3X	JPH1
ANKRD13C		DDX50	KBTBD3
ANKRD50		DENND2C	KCNA1
ANKZF1		DEPDC1	KCNA4
ANO10		DERL1	KCNC2
ANTXR2		DFFA	KCND2
ANXA1		DFNB31	KCNIP1
ANXA11		DHRS9	KCNJ10
ANXA4		DIP2B	KCNJ5
ANXA6		DIP2C	KCNK2
AP1G1		DLEC1	KDELR1
AP1S2		DLG3	KIAA0241
AP2A1		DMRTC1B///DMRTC1	KIAA0492
AP2B1		DNAH1	KIAA1279
AP3S2		DNAH11	KIAA1285
AP4S1		DNAH6	KIAA1394
APBB1IP		DNAJA1	KIAA1618
API5		DNAJA4	KIAA1688
APLP2		DNAJB9	KIAA1751
APOBEC3F		DNHD1	KIAA1881
APOLD1		DNMT3A	KIF13B
APOO		DOCK1	KIF5A
AQP5		DOCK3	KIR2DL4
AQP9		DOCK4	KLHL32
ARAP1		DPEP3	KLHL4
ARFGEF1		DPH2	KLHL7
ARG1		DPP4	KLK6
ARHGAP15		DRAP1	KRT9
ARHGAP17		DSC2	KRTAP9-4
ARHGAP24		DYNC2H1	KRTCAP3
ARHGAP25		DYNC2LI1	KSR2
ARHGAP32		E2F7	LAMA1
ARHGAP9		EAF2	LARP6
ARHGDIA		ECHDC2	LASS2
ARHGDIB		ECSCR	LAT1-3TM
ARHGEF11		ECT2	LAYN
ARHGEF12		EDN1	LDLRAP1
ARHGEF37		EGLN3	LEP
ARHGEF38		EGR2	LFNG
ARHGEF7		EIF3CL///EIF3C	LGMN
ARL11		ELAC2	LILRB1
ARL6IP5		ELAVL1	LINGO4
ARNT		ELF2	LIPA
ARNTL		ELOVL6	LLGL1
ARPC1B		ELP1P	LOC147650
ARPC2		EML6	LOC149950
ARPC5		ENO2	LOC158301
ARPP21		ENPP3	LOC196752
ARRB2		ENSA	LOC200810
ARRDC1		EPB41L5	LOC205251
ARSD		ERBB2	LOC283202
ARSG		ERF	LOC283514
ASB1		ERLIN2	LOC283874
ASB3		ERMAP	LOC339123
ASXL1		ERN1	LOC339879
ATAD3A		ERO1LB	LOC388153
ATAD3C///ATAD3A		ERP27	LOC389033
ATF7IP2		ERRFI1	LOC389286
ATG13		EVC	LOC389517
ATG16L2		EXOC3	LOC389599
ATG7		EXOC6B	LOC390811
ATM		F2R	LOC399753
ATP11A		FAM111B	LOC400174
ATP2A1		FAM119B	LOC400578
ATP5C1		FAM120AOS	LOC400721
ATP5G3		FAM122B	LOC439992
ATP5I		FAM126A	LOC440157
ATP5L		FAM13AOS	LOC440337
ATP6AP1		FAM153C///FAM153A///FAM153B	LOC440345
ATP6AP2		FAM169A	LOC440518
ATP6V0B		FAM177A1	LOC440704
ATP6V0E1		FAM20A	LOC440786
ATP6V1B2		FAM36A///HOXA7	LOC440895
ATP8B1		FAM57A	LOC441124
ATXN1L		FAM85A	LOC441126
ATXN7L3B		FAM87B///FAM87A	LOC441843
AVL9		FANCI	LOC474170
AZI2		FBXL16	LOC51252
AZIN1		FBXL17	LOC641804
B3GALNT2		FBXO3	LOC641806
B3GALT4		FBXO32	LOC642295
B3GALT6		FCER1A	LOC642345
B4GALT5		FCHSD1	LOC642621
B9D1		FCHSD2	LOC642780
BACH2		FECH	LOC642817
BAHCC1		FEN1	LOC642914
BARD1		FEZ1	LOC642946
BASP1		FGF9	LOC642947
BAT2L2		FGFBP3	LOC643011
BAZ2B		FGFR1	LOC643206
BCAP31		FKBP11	LOC643274
BCAS4		FKBP4	LOC643389
BCAT1		FLJ27352	LOC643452
BCL2L15		FLJ34208	LOC643624
BCL3		FLJ38379	LOC643772
BCL6		FLJ40292	LOC643824
BCOR		FOXRED1	LOC643882
BCORL1		FRY	LOC643933
BEND4		FRYL	LOC643950
BEND5		FSTL1	LOC644250
BEND7		G2E3	LOC644421
BEST3		GABARAPL1	LOC644590
BICD1		GABARAPL3///GABARAPL1	LOC644591
BICD2		GALNT4	LOC644625
BIN2		GAP43	LOC644642
BLK		GARNL3	LOC644666
BLNK		GAS2	LOC644852
BMP2		GATA2	LOC645029
BMP3		GATA3	LOC645186
BMX		GATS	LOC645218
BNIP1		GBP1	LOC645334
BNIP3L		GCLM	LOC645436
BOLA2B///BOLA2		GEN1	LOC645466
BOLA3		GFM2	LOC645848
BPI		GGCX	LOC646110
BRAP		GGT7	LOC646363
BRCC3		GINS1	LOC646365
BRD7P3		GIPC3	LOC646403
BRE		GK5	LOC646463
BRI3		GLIS3	LOC646481
BRMS1L		GLOD5	LOC646573
BRPF3		GLS	LOC646607
BRWD3		GLT8D2	LOC646632
BST1		GLTSCR1	LOC646786
BTBD3		GNG3	LOC647041
BTG1		GOLGA2B	LOC647389
BTLA		GOLGA8IP	LOC647406
BTN2A1		GOPC	LOC647535
C10orf12		GOSR1	LOC647646
C10orf125		GP5	LOC647753
C10orf26		GPHN	LOC647834
C10orf46		GPR44	LOC648174
C10orf54		GPR68	LOC648470
C10orf58///C10orf57		GRM2	LOC648476
C10orf72		GTF2I	LOC648541
C11orf59		GUSBL2	LOC648657
C11orf95		GYPB	LOC648691
C12orf23		H1FX	LOC648979
C12orf35		H2AFJ	LOC649044
C12orf51		H2AFV	LOC649144
C12orf57		HAB1	LOC649754
C14orf102		HABP4	LOC650029
C14orf179		HAS3	LOC650034
C15orf57		HCG27	LOC650185
C16orf13		HDAC2	LOC650909
C16orf42		HEATR5A	LOC651149
C16orf48		HELLS	LOC651371
C17orf44		HEXIM2	LOC651453
C17orf89		HFE	LOC651553
C18orf1		HIST1H3E	LOC651807
C18orf19		HIST1H3I	LOC652231
C18orf25		HLA-DQA1	LOC652259
C19orf12		HMGCS1	LOC652565
C19orf56		HMMR	LOC652656
C19orf59		HN1	LOC652764
C1orf162		HNRNPA0	LOC652790
C1orf172		HOPX	LOC652833
C1orf38		HOXA10	LOC653086
C1RL		HPCAL4	LOC653137
C20orf103		HPS1	LOC653149
C20orf177		HPSE	LOC653199
C20orf24		HSBP1	LOC653270
C20orf3		HSBP1L1	LOC653293
C20orf43		HSPB7	LOC653337
C21orf56		HSPD1P4///HSPD1	LOC653383
C22orf9		HSPH1	LOC653387
C3AR1		HTATIP2	LOC653480
C3orf19		HUWE1	LOC653489
C3orf62		ID2B///ID2	LOC653583
C3orf63		ID3	LOC653711
C4orf34		IDH2	LOC653829
C4orf42		IFFO2	LOC653855
C5orf32		IFIT2	LOC653857
C6orf129		IFITM3	LOC653980
C6orf130		IFT52	LOC654187
C6orf225		IFT57	LOC727848
C6orf72		IGHG1	LOC727855
C6orf89		IGHV@///IGHG1///IGHA1	LOC728734
C7orf25		IGKV4-1	LOC729603
C7orf43		IGLJ3	LOC729985
C8orf84		IGLV1-36///IGLV1-44///IGL@	LOC730051
C9orf38		IGLV1-44	LOC730262
C9orf40		IGLV2-11///IGLV2-18///IGLV2-23	LOC730744
C9orf45		IGLV2-11///IGLV2-18///IGLV2-23///IGLC1///IGL@	LOC90586
C9orf5		IGLV2-14///IGLC2///IGL@	LOC92497
C9orf66		IGLV2-14///IGLV7-43///IGLV7-46///IGLC2///IGL@	LPAR1
CA4		IGLV3-19	LPAR4
CA5B		IGLV3-19///IGL@	LRRC1
CAB39		IKBKE	LRRN1
CALCOCO1		IL10RA	LSDP5
CALM3///CALM2///CALM1		IL11RA	LTB4DH
CALML4		IL18RAP	LUC7L2
CALR		IL1B	LZIC
CAMK2G		IL23R	MAG
CAMKK2		IL28RA	MAGEA4
CAMTA2		IL31RA	MAGED2
CAP1		IL4	MAGEL2
CAPG		IL5RA	MAL
CAPSL		IL6	MAML1
CAPZB		IL7	MAP4K4
CARD6		ING5	MAP6
CARS2		INPP4B	MAP7
CASC5		INPP5K	MAP7D2
CASP2		IP6K1	MAPKAP1
CASP9		IPO9	MARCKSL1
CAST		IQCG	MASP1
CBARA1		IRGM	MASTL
CBL		ISG15	MAZ
CCDC102A		ISM1	MCART1
CCDC109A		ISOC2	MCM3
CCDC109B		ITFG1	MCM8
CCDC112		ITGA2	MDGA1
CCDC125		ITGA4	MDN1
CCDC126		ITGB3	MED10
CCDC13		ITIH2	MED24
CCDC150		ITK	MED25
CCDC30		JRK	MED27
CCDC45		KAL1	MGAT4C
CCDC58		KANK1	MGC12760
CCDC81		KBTBD8	MGC13057
CCDC88C		KCNAB2	MGC29891
CCDC93		KCNC3	MGC40489
CCL13		KDM4B	MGC42630
CCNY		KIAA0040	MLL4
CCR5		KIAA0087	MMAB
CCRN4L		KIAA0664L3	MMP24
CCT2		KIAA1467	MOBKL2B
CCT3		KIAA1598	MOBP
CCT4		KIAA1737	MOG
CD101		KIAA1967	MRFAP1L1
CD14		KIAA1984	MRP63
CD19		KIAA2022	MRPL10
CD22		KIF20B	MRPL43
CD28		KIF26A	MRPL48
CD2AP		KIFC3	MRPS16
CD300A		KIR2DL1	MRRF
CD300LB		KIR2DL5A	MSL2L1
CD300LF		KIR2DS5	MTFMT
CD320		KISS1R	MTP18
CD33		KIT	MUC6
CD3E		KLF10	MX2
CD44		KLF16	MYL9
CD46		KLF17	MYO16
CD48		KLF4	MYO18A
CD53		KLHDC1	MYOM1
CD72		KLHL10	MYOT
CD86		KLHL29	NAPA
CD96		KLHL6	NARS2
CDA		KLK1	NBPF20
CDADC1		KLKB1	NBPF9
CDC42EP3		KLRF1	NCAPD3
CDHR3		KRT3	NDST4
CDIPT		KRT5	NDUFB4
CDK10		KSR1	NECAB1
CDK19		L3MBTL4	NENF
CDK5R1		LAMC3	NINJ2
CDK6		LAP3	NIPSNAP3A
CDX1		LARP4	NKAIN1
CEACAM19		LASS6	NKAIN3
CEACAM3		LAT2	NKX2-2
CEACAM6		LDOC1L	NKX6-2
CEACAM8		LIMS2	NLGN4Y
CEBPA		LIN52	NLRP8
CEBPB		LIN9	NME1-NME2
CEBPD		LMLN	NME2
CEBPE		LOC100101266	NNAT
CEP170		LOC100126583///IGHV4-31///IGHV@///IGHM///IGHG3///IGHG1///IGHD///IGHA1	NOL14
CEP350		LOC100126583///IGHV4-31///IGHV@///IGHM///IGHG3///IGHG2///IGHG1///IGHD///IGHA2///IGHA1///IGH@	NOMO2
CEP57		LOC100126583///LOC652494///IGHV4-31///IGHM///IGHG3///IGHG2///IGHG1///IGHA2///IGHA1///IGH@	NOS1AP
CEP63		LOC100128822	NPC1
CFP		LOC100129195	NPTX1
CHADL		LOC100129196	NPY
CHD1		LOC100129895	NUBP1
CHD9		LOC100129973	NUBPL
CHML		LOC100130100	NUP188
CHMP2A		LOC100130100///LOC652694///LOC652493///LOC650405///IGKV1-5///IGKC	NXNL1
CHMP4B		LOC100130175	ODF2
CHP		LOC100130856	OLFM4
CHRFAM7A///CHRNA7		LOC100131262	OLIG2
CHST11		LOC100131613	OPRM1
CHST15		LOC100132167///LOC100132161	OR1J1
CHSY1		LOC100132319	OR2A42
CIB1		LOC100132686	ORC6L
CIDEB		LOC100132941///LOC647224///IGHV3OR16-6	OSBPL8
CISD2		LOC100133772///SLC16A5	OSGEPL1
CIZ1		LOC100133862///IGHM	OVOS
CKAP4		LOC100134123	OXGR1
CKLF		LOC100134331///LOC100126583///LOC652128///IGHG1///IGHD///IGH@	P11
CLCN5		LOC100134331///LOC100126583///LOC652128///LOC642131///VSIG6///IGHV4-31///IGHM///IGHG4///IGHG3///IGHG1///IGHD///IGHA2///IGHA1///IGH@	P2RY11
CLEC12A		LOC100134331///LOC100126583///LOC652128///VSIG6///IGHV4-31///IGHM///IGHG4///IGHG3///IGHG1///IGHD///IGHA2///IGHA1///IGH@	PACRG
CLEC12B		LOC100271722	PAG1
CLEC4E		LOC100287426	PANK2
CLINT1		LOC100287482	PARP6
CLIP3		LOC100287616	PAX6
CMAH		LOC100289230	PBRM1
CMTM1		LOC149086	PBX2
CMTM3		LOC150776///SMPD4	PBX4
CMTM4		LOC253842///NR6A1	PCDH17
CMTM6		LOC254100	PCDH18
CNIH4		LOC283314	PCDHB19P
CNN2		LOC283508	PCDHB9
CNTNAP3		LOC283588	PCGF1
COG1		LOC284513	PCGF2
COL17A1		LOC284798	PCNA
COL1A2		LOC284804///C20orf112	PDCL3
COL4A3BP		LOC286434	PDE4C
COPA		LOC339260	PDE6G
COPS2		LOC339988	PDE9A
COPZ2		LOC340544	PEMT
COQ10A		LOC389641	PERLD1
CORO1C		LOC401321	PGAM4
CORO2A		LOC440871///IGK@///IGKV3-20///IGKV3D-11///IGKV3D-15	PHF3
COTL1		LOC440944	PHLPP
COX11		LOC441528	PHYHD1
COX15		LOC642131///IGHV1OR21-1///IGHV4-31///IGHV7-81///IGHM///IGHG3///IGHG1///IGHA2///IGHA1///IGH@	PIGK
COX16		LOC642846///DDX12///DDX11	PIGN
COX4I1		LOC643733	PIGU
CP		LOC645212	PIP5K2A
CPD		LOC645744	PIP5K2B
CPE		LOC649305	PJCG6
CPEB4		LOC651250	PLA2G2D
CPNE1		LOC652493	PLD5
CPNE2		LOC652493///LOC650405///IGK@///IGKC	PLEKHA7
CPPED1		LOC652494///IGHM	PLEKHG3
CPXM1		LOC652637///WHAMML1	PLEKHH1
CR2		LOC692247	PLEKHN1
CRIM1		LOC727849///LOC727751///LOC80154	PLLP
CRISPLD2		LOC728084	PLP1
CRK		LOC728377	PLSCR2
CROCCL1		LOC728543	PML
CRYGD		LOC728636///LOC643696///GOLGA6L9///GOLGA6L5	PMS2L1
CS		LOC728715///OVOS///OVOS2	PMS2L3
CSDA		LOC81691	PNPT1
CSE1L		LOC84740	PODXL
CSF2RB		LONRF2	POFUT1
CSNK1G1		LONRF3	POLM
CSRNP1		LRP11	POLR2K
CSRP2		LRPPRC	POP2
CST6		LRRC37A3	PORCN
CTBS		LRRC50	PPA2
CTDSP1		LSM2	PPAP2C
CTDSP2		LSM4	PPFIBP1
CTNNB1		LSR	PPP1R12C
CTRB2///CTRB1		LY6G5C	PPP1R13B
CTSH		LYAR	PPP1R16A
CTSS		LYRM7	PPP2R2D
CTSZ		MAF	PPP2R3A
CXCR1		MAGI2	PRG-3
CXorf56		MAGIX	PRRG1
CXXC5		MAN1A2	PRRT2
CYB561D1		MAN1B1	PRUNE2
CYB5A		MAN2A2	PSMD12
CYB5R1		MANEA	PSTK
CYBA		MANF	PTCD2
CYBB		MAP1LC3A	PTH2R
CYCS		MAP1LC3B	PTHR1
CYLD		MAP2K5	PTPDC1
CYP21A2		MAP3K12	PTPN20B
CYP4F2		MAT2B	PURG
CYP4F2///CYP4F3		MBD1	PYGM
DACH1		MBNL1	QDPR
DAD1		MBTPS2	RABL2B
DAGLB		MC1R	RAD18
DCAF10		MCAM	RAD51
DCK		MCART6	RANBP3
DCLRE1B		MCFD2	RANBP5
DDX21		MCM10	RAPH1
DDX43		MCM6	RASGRP3
DDX54		MCM9	RAXL1
DEDD		MCOLN3	RCAN2
DEDD2		MCPH1	RCP9
DEF6		MDFIC	RCSD1
DEF8		ME1	RDH14
DEGS1		MED15	RFC1
DENND3		MED19	RFXDC1
DFNA5		MEI1	RGS13
DGAT1		MET	RHBDL2
DHCR7		METT5D1	RIPK3
DHRS7		METTL11A	RNASE1
DHX36		METTL2A///METTL2B	RNF152
DHX8		METTL8	RNF169
DIRC2		MFAP3L	RNF20
DLEU2L///DLEU2		MFSD8	RNF212
DLG1		MGC15885	ROCK2
DLL3		MGC87042	RP9
DNAJC13		MICAL2	RPA1
DNAJC17		MICAL3	RPL23AP7
DNAJC3		MID1	RPL7L1
DNAJC5		MIER3	RPS6KA3
DNASE1		MKI67	RSPH10B
DNASE1L3		MKL1	RTKN
DNLZ		MKNK2	RTN2
DNTT		MLPH	RTP4
DOCK11		MMP1	RUNDC2C
DOCK5		MMP28	RYR2
DOK1		MOBKL1B	S100A1
DPEP2		MPHOSPH6	S100PBP
DPH5		MRPL23	SALL3
DRD2		MRPL28	SAMD10
DSCR3		MRPL42	SAPS2
DTX1		MRPL54	SCAND1
DTYMK		MRPS17	SDAD1
DUSP22		MRPS23	SDHALP1
DUSP6		MS4A2	SEC22C
DYNC1LI2		MS4A3	SEC23A
E2F3		MST1	SEC24D
E2F5		MST1P9	SEH1L
ECHDC3		MTHFD1	SEMA3B
EDEM2		MTHFD1L	SEMA4F
EEF1A1		MTMR7	SERPINB8
EEPD1		MTR	SF3A1
EFHC1		MUC1	SFMBT2
EFHD2		MUM1	SFRP1
EGLN1		MYBL1	SFXN4
EIF2A		MYBL2	SGCB
EIF2AK3		MYCL1	SH3MD4
EIF2C2		MYEOV	SHARPIN
EIF2S3		MYH11	SHCBP1
EIF3K		MYL5	SIAH2
EIF4B		MYNN	SIGLECP16
EIF4E2		MYO15B	SIRT2
EIF4EBP2		MYO6	SIX3
EIF4G3		MYO9B	SLAIN1
EIF5A		N6AMT1	SLC14A2
ELF4		NAALADL1	SLC16A12
ELL3		NAP1L2	SLC17A6
ELMO2		NAP1L3	SLC25A19
EML5		NAV1	SLC25A26
EMP2		NBL1	SLC27A3
EMP3		NBPF10///NBPF16///NBPF24///NBPF8///AE01///NBPF9///NBPF11///KIAA1245///NBPF3///NBPF1///NBPF14	SLC2A11
EMR1		NCKAP1	SLC4A5
ENC1		NCOA3	SLC5A8
ENTPD1		NCOA5	SLC6A15
ENTPD4		NCRNA00085	SLC9A6
EPC1		NCRNA00103	SLITRK4
EPHA8		NCRNA00182	SLU7
EPT1		NCRNA00260	SMS
ERG		NDFIP2	SNAPC1
ERP44		NDRG2	SNAPIN
ESRP2		NDUFB8	SNCAIP
ETS2		NEAT1	SNHG8
EVI2B		NF1	SNORD100
EXOC4		NF2	SNORD4B
EXT2		NFATC1	SNURF
EZH1		NFE2L2	SNX31
F11R		NFIA	SNX32
F5		NFIC	SNX6
F8A3///F8A2///F8A1		NFKBIZ	SNX7
FABP5L2///FABP5L7///FABP5		NLRP1	SOHLH2
FADD		NPHP4	SOX10
FAIM		NR1D1///THRA	SOX11
FAM101B		NR3C2	SOX8
FAM102B		NRG4	SPA17
FAM105A		NTN4	SPATA8
FAM107A		NUAK1	SPN
FAM110B		NUDT4P1///NUDT4	SPNS1
FAM113B		NUP153	ST6GALNAC3
FAM120C		NUP62CL	STAG2
FAM122A		OAS2	STK24
FAM129C		OFD1	STK31
FAM135B		OTUD7B	STK35
FAM168A		P2RX5	STX5
FAM168B		P2RY4	STXBP1
FAM172A		PABPC1L	SULT1A1
FAM174A		PALM2-AKAP2///PALM2///AKAP2	SYAP1
FAM176B		PAPOLG	SYNJ1
FAM192A		PARP9	SYNJ2BP
FAM19A2		PCMTD1	SYT9
FAM21D///FAM21A///FAM21C///FAM21B		PCNXL2	TAF1A
FAM21D///FAM21C		PDCD5	TBC1D10A
FAM30A		PDE6B	TBC1D4
FAM32A		PDE6D	TCAP
FAM3C		PDE8A	TCEAL7
FAM43A		PDGFB	TCFL5
FAM49A		PDGFD	TCTEX1D4
FAM65A		PDIA3	TERF1
FAM65B		PDZD4	TF
FAM69B		PEBP1	TFAP2A
FAR1		PER1	THAP5
FAR2		PERP	THBS2
FAS		PEX13	THOC4
FASLG		PHF12	TIAL1
FASTKD1		PHF16	TIGD2
FBLN5		PIGR	TIMM23
FBP1		PIP5K1B	TJAP1
FBXL13		PIPOX	TMEM10
FBXO43		PKLR	TMEM108
FBXO9		PLCB2	TMEM125
FBXW2		PLCG1	TMEM144
FBXW7		PLEKHH2	TMEM16B
FCAR		PLXDC1	TMEM185A
FCGR2A		PLXND1	TMEM185B
FCGR2C///FCGR2B///FCGR2A		PMAIP1	TMEM97
FCGR3B		PMPCB	TMEM98
FCGRT		PNRC2	TMSB10
FCN1		POFUT2	TNF
FCRLA		POLD4	TNFSF15
FEM1C		POLE2	TNNI3
FES		POLR2E	TP53RK
FGD2		POLR3D	TPD52L1
FGD4		POLR3K	TPPP3
FGD5		POU2F2	TRAPPC6A
FGF13		POU3F2	TRMU
FGL2		PPIB	TSFM
FGR		PPIE	TSNAX
FHAD1		PPIL2	TSSC4
FICD		PPIP5K1	TTLL11
FIS1		PPM1H	TTYH2
FKBP1B		PPP2R1B	TULP4
FKBP3		PPP2R2B	UBAP2
FLJ10357		PPP2R5D	UBB
FLJ10661		PQBP1	UBE2E2
FLJ33630		PRDX3	UBIAD1
FLJ35776		PRF1	UBQLN2
FLJ36848		PRMT1	UBQLN3
FLJ39639		PRNP	UBQLN4
FLJ39653		PRO2964	UBXD3
FLJ40330		PROCA1	UGT8
FLJ44342		ProSAPiP1	UNC5B
FLJ44606		PRR3	UNC84B
FLJ45340		PRRT1	UPF3A
FLJ90757		PRSS16	USP48
FLNA		PRSS35	USP49
FLOT1		PSMB2	UTS2D
FMNL1		PSMG4	UVRAG
FOS		PTGER2	VANGL2
FOXJ2		PTGFRN	VAX2
FOXO1		PTK6	VEZF1
FOXP1		PTPLAD1	VPS33A
FPR1		PTPN20A///PTPN20B	VPS37D
FPR2		PTPN4	VPS41
FPR3		PTPRA	VPS8
FRAT1		PTPRO	VRK1
FRAT2		PURA	VWA1
FUT3		PUS7L	WASPIP
FUT4		PVALB	WBP2
FYB		PVRL3	WBSCR16
G0S2		PZP	WDR20
G6PD		RAB15	WDR21A
GABPB1		RAB27B	WDR38
GADD45B		RAB30	WDR4
GALK1		RAB39	WDR45
GALNT5		RAB3GAP2	WDR45L
GBAP1///GBA		RAB43	WDR55
GBE1		RAB5A	WDR57
GCET2		RAB6B	WDR74
GCNT1		RAB8B	WFDC8
GFOD2		RAD9B	WNK1
GGA1		RAI2	WWOX
GGT1		RALGPS1	XPO5
GGTA1		RANBP1	YIPF1
GGTLC2		RANBP2	YME1L1
GIT2		RASGEF1A	ZADH1
GJB6		RASGEF1B	ZBTB46
GLIPR2		RASGRF2	ZBTB48
GLO1		RASSF1	ZC3H18
GLT1D1		RBL1	ZDHHC9
GLYR1		RBM26	ZFHX3
GNA11		RBM33	ZGPAT
GNAI3		RBM41	ZMAT5
GNAQ		RBMS3	ZMYND11
GNAZ		RCHY1	ZNF223
GNPDA1		REEP3	ZNF232
GNPTAB		REV3L	ZNF238
GNS		RFPL2	ZNF277
GON4L		RGS9	ZNF350
GORASP1		RHEBL1	ZNF358
GPATCH2		RHOBTB3	ZNF362
GPCPD1		RHOJ	ZNF385D
GPLD1		RIC3	ZNF41
GPM6A		RIMKLB	ZNF439
GPM6B		RLN2	ZNF462
GPR108		RNF11	ZNF470
GPR109B		RNF157	ZNF486
GPR12		RNF214	ZNF492
GPR174		ROBO1	ZNF512B
GPR77		RORA	ZNF525
GPR84		RORC	ZNF526
GPT		RPL14	ZNF536
GPX1		RPL31	ZNF548
GPX3		RQCD1	ZNF557
GRAP		RRP7B///RRP7A	ZNF570
GRB2		RSAD2	ZNF577
GRM8		RTN4IP1	ZNF600
GRN		RUNX2	ZNF644
GRTP1		SAMD12	ZNF653
GSK3B		SAMD3	ZNF658B
GSN		SAMD9	ZNF672
GTF2H1		SAMD9L	ZNF682
GTF3A		SAR1B	ZNF689
GTPBP8		SC4MOL	ZNF704
GTSE1		SCAMP4	ZNF75A
GUK1		SCAP	ZNF773
GYG1		SCD5	ZNF787
GZMK		SCG5	ZNF804A
H2BFXP///H2BFM		SCTR	ZNF827
HBM		SDC1	ZNF93
HBQ1		SEC24A	ZNFX1
HBS1L		SEC31B	ZNRD1
HCG22		SEC61A2	ZP3
HCK		SEMA5B	ZSWIM4
HCLS1		SENP5	ZYX
HDAC4		SEPT8
HDAC9		SESTD1
HEATR6		SETD8
HEBP2		SFRS17A
HECTD1		SFT2D1
HECW1		SFT2D3
HECW2		SFTPB
HEMGN		SGMS2
HERC3		SGOL2
HERPUD1		SGSH
HERPUD2		SGSM1
HEXA		SH2D1B
HGSNAT		SH2D2A
HINT1		SH3YL1
HINT3		SHMT2
HIPK2		SIGLECP3
HIPK3		SIPA1L3
HIST1H4J		SLC11A2
HIST2H2BE		SLC15A2
HIST2H4B///HIST4H4///HIST2H4A///HIST1H4L///HIST1H4E///HIST1H4B///HIST1H4H///HIST1H4C///HIST1H4J///HIST1H4K///HIST1H4F///HIST1H4D///HIST1H4A///HIST1H4I		SLC23A3
HIVEP3		SLC25A11
HK3		SLC25A27
HLA-DMA		SLC26A11
HLA-DOA		SLC26A7
HLA-DRA		SLC30A7
HLX		SLC39A13
HM13		SLC46A1
HMGN3		SLC4A1
HMOX1		SLC5A1
HNRNPA3///HNRNPA3P1		SLC5A3
HNRNPUL2		SLC7A11
HNRPLL		SLC9A5
HOMER1		SLC9A8
HOXA2		SLCO5A1
HSDL2		SLFN13
HSPA12B		SMAD5
HSPA1B///HSPA1A		SMARCB1
HSPA1L		SMCR7L
HSPD1		SMG7
HVCN1		SNAP29
IARS2		SNF8
ICAM3		SNRPB
IDI1		SNX19
IER2		SNX21
IER3		SNX29
IFI27L1		SNX9
IFITM2		SOX6
IFNA13///IFNA1		SP100
IFNGR2		SP110
IFT80		SPATA20
IGF2R		SPCS3
IGHV4-31///IGHV@///IGHM///IGHG3///IGHG1///IGHD///IGHA1///IGH@		SPG20
IGHV7-81		SPOCD1
IGK@///IGKC		SPON1
IGLL1		SPRY1
IGLV2-18///IGLV3-19///IGL@		SPRYD5
IKZF2		SPSB1
IL10RB		SPTA1
IL13RA1		SQLE
IL17RA		SRR
IL17RE		SS18
IL1R1		SSX2IP
IL1RAPL1		SSX3
IL2RG		ST7
IL4R		STAG3L2///STAG3L3///STAG3L1
IL6R		STAM
ILF2		STAMBP
IMMP1L		STAT2
IMPA2		STAT4
IMPDH1		STIL
INHBA		STIP1
INPP5A		STK11
INSIG1		STK33
IPCEF1		STRN3
IPO7		STT3B
IQCH		SUCLG2
IQGAP1		SUSD4
IREB2		SVIP
IRF2BP2		SYCP2L
IRF4		SYCP3
ISG20L2		SYNC
ITCH		TAF9B
ITGA9		TANC2
ITGAE		TAS2R1
ITGAM		TAS2R41
ITGB2		TCEA3
ITM2B		TCEAL3
ITPR1		TCEAL4
ITPR2		TCHP
ITPRIP		TDRD12
ITSN1		TEPP
IVNS1ABP		TGFBR3
JAG1		TGS1
JAK1		THAP10
JAK2		THRB
JMJD1C		TIA1
KAT2B		TIE1
KAZALD1		TIGD3
KCNE3		TIPARP
KCNJ2		TJP3
KCNQ5		TLCD2
KCTD12		TLE2
KDELC1		TM7SF2
KDM6B		TMEM129
KHDRBS3		TMEM132E
KIAA0125		TMEM133
KIAA0174		TMEM143
KIAA0240		TMEM156
KIAA0247		TMEM170A
KIAA0391///PSMA6		TMEM200A
KIAA0513		TMEM25
KIAA1012		TMEM30B
KIAA1109		TMEM38A
KIAA1324		TMEM60
KIAA1407		TMEM63A
KIAA1430		TMTC2
KIAA1432		TNFRSF13B
KIAA1529		TOB2
KIAA1609		TOMM70A
KIAA1632		TPR
KIAA1949		TRAF1
KIDINS220		TRIM2
KIF13A		TRIM46
KIF14		TRIM59
KIF21B		TRIM6-TRIM34///TRIM6///TRIM34
KIF25		TRIM7
KIF3C		TRIM73
KLC1		TRIP6
KLF12		TROAP
KLF2		TRPC1
KLF6		TRPM6
KLF7		TSC2
KLF9		TSC22D2
KLHL12		TSEN54
KLK13		TSHZ2
KPNA3		TSPAN10
KPNA5		TSPAN18
KPNA6		TSPAN2
KPNB1		TSPAN32
KRIT1		TSPAN5
KRT10		TSSK4
LAMC1		TTC12
LAPTM5		TTC21A
LARP4B		TTC30B
LARS		TTC39C
LASP1		TTC9B
LATS2		TTC9C
LBH		TTLL3
LCN2		TTTY14
LCP1		TUB
LCP2		TUBB
LDHB		TXNRD3
LEF1		UBE2I
LETM2		UBE2J1
LGALS12		UBE2L6
LIG4		UBE2T
LILRA1		UBE2W
LILRA2		UBR2
LILRA3		UBXN10
LILRA6		USP37
LILRB2		USP6NL
LIMS1		UTP11L
LITAF		UTY
LMBR1		VAMP1
LNX2		VASH1
LOC100093631///GTF2IP1///GTF2I		VASN
LOC100128081		VAT1
LOC100128126		VCP
LOC100128590		VEGFC
LOC100129447		VEPH1
LOC100130456		VGLL4
LOC100130503///ARPP21		VILL
LOC100132247///NPIPL3		VSIG1
LOC100132707		VSIG10
LOC100132832///PMS2L2///PMS2L1		VSIG8///C1orf204
LOC100134371///DUSP22		WAC
LOC100288702///ACTR3P1///RPL4P1///TRA@///SALL2		WDR33
LOC100288939		WDR73
LOC100289610		WDR86
LOC100310756		WDR91
LOC146429		WNT10B
LOC147727		WWC2
LOC148413		XAF1
LOC150166		XPNPEP1
LOC151438		YIPF4
LOC283070		YIPF6
LOC283454		ZBED2
LOC283485		ZBED4
LOC283663		ZBTB11
LOC284276		ZBTB25
LOC285147		ZC3H11A
LOC286161		ZC3H6
LOC339047		ZDHHC11
LOC339166		ZDHHC17
LOC339240		ZDHHC19
LOC389328		ZDHHC21
LOC390940		ZFP90
LOC390998		ZFP91-CNTF///ZFP91///CNTF
LOC440434		ZFYVE28
LOC440926///H3F3B///H3F3A		ZKSCAN5
LOC641518		ZNF180
LOC642103///MGAM		ZNF204P
LOC642826		ZNF251
LOC642852		ZNF254
LOC643072		ZNF271
LOC643529		ZNF280D
LOC644246		ZNF295
LOC644397///LRRC37A2///LRRC37A3///LRRC37A4///LRRC37A		ZNF319
LOC646576		ZNF337
LOC647121		ZNF345
LOC653354///ARMCX6		ZNF365
LOC654433		ZNF382
LOC728153		ZNF397
LOC728554///THOC3		ZNF438
LOC728743		ZNF440
LOC728855		ZNF442
LOC729082		ZNF449
LOC90925		ZNF491
LOC91316		ZNF493
LOR		ZNF542
LPCAT1		ZNF546
LPGAT1		ZNF554
LPPR2		ZNF559
LRG1		ZNF564
LRRC25		ZNF599
LRRC4		ZNF630
LRRC69		ZNF639
LRRC8B		ZNF658
LRRFIP1		ZNF662
LRRFIP2		ZNF674///ZNF673
LSM14B		ZNF703
LSM7		ZNF76
LSP1		ZNF8
LST1		ZNF846
LTA4H		ZNHIT1
LTB4R		ZSCAN12
LTF		ZSCAN18
LTK		ZSWIM5
LY6G6D		ZZEF1
LYN
LYPLA1
LYPLA2
LYRM4
LYST
LZTFL1
MACF1
MACROD2
MALAT1
MANBA
MANSC1
MAP3K2
MAP3K3
MAP3K7
MAP3K8
MAPK13
MAPK14
MAPK8IP1
MAPKAPK3
MARVELD1
MAST3
MAST4
MAX
MBNL2
MBOAT1
MBOAT7
MCTP1
MCTP2
MDM4
ME2
MED1
MED30
MED31
MEGF11
MEGF9
MEST
METT10D
METTL12///SNORA57
METTL9
MEX3C
MFSD5
MGC29506
MGC39372
MGMT
MINA
MINK1
MIR181A2HG
MIR21///TMEM49
MKL2
MKNK1
MKRN2
MLF2
MLH3
MLKL
MLLT11
MLX
MMGT1
MMP8
MMP9
MNDA
MOBKL2A
MON1B
MOSC1
MOSPD2
MOXD1
MPEG1
MPPE1
MPPED2
MPZL3
MR1
MRO
MRPL1
MRPL14
MRPL15
MRPL24
MRTO4
MRVI1
MS4A7
MSI1
MSI2
MSL1
MSR1
MSRA
MSRB2
MSRB3
MT1F
MT1X
MTF1
MTMR1
MTMR2
MTMR9
MTSS1
MTX1
MYBPC2
MYD88
MYEF2
MYL12B///MYL12A
MYL4
MYL6B
MYO1F
MYO5A
MYSM1
MYST1
NAA25
NADK
NAMPT
NANOG
NANOGNB
NAPRT1
NAPSA
NAT14
NCAM1
NCF1C///NCF1B///NCF1
NCF4
NCK1
NCKAP1L
NCOA1
NCOA2
NCR3
NCRNA00188
NCRNA00275
NCSTN
NDEL1
NDRG3
NDST1
NDUFB2
NDUFV3
NEBL
NECAP1
NEDD9
NETO2
NEU1
NFIL3
NFKBIA
NFYA
NFYC
NHLRC2
NHLRC4
NHS
NID2
NINJ1
NIPBL
NKX3-1
NLRC4
NLRP12
NLRP3
NLRX1
NME1-NME2///NME2///NME1
NOC3L
NOP56
NOS1
NOV
NPEPPS
NPR2
NRBF2
NRBP1
NSA2
NSFL1C
NT5M
NTRK2
NUDCD2
NUDT11
NUDT13
NUMB
NUP107
NUP214
NUP50
NUP54
NUPL1
OBFC2A
OCA2
OCEL1
OCIAD2
OGDH
OGT
OLR1
OR7A5
ORAI1
ORAI2
OS9
OSBPL2
OSCAR
OSGIN2
OSM
OSTF1
OXER1
OXSR1
P2RY13
P4HA1
P4HA2
PACSIN1
PACSIN2
PAK1
PAK1IP1
PAK3
PAPD7
PAPSS1
PAQR8
PARP15
PARVG
PASK
PATL1
PAX2
PCBP2
PCYOX1
PCYT1A
PDCD6IP
PDK3
PDLIM2
PDP2
PDPK1
PDZD7
PDZD8
PECR
PELO
PER2
PER3
PFKFB4
PFN2
PGAM1
PGD
PGLYRP1
PHACTR2
PHC3
PHF20
PI3
PIAS1
PIGT
PIK3C2B
PIK3CB
PIK3CG
PIK3IP1
PIK3R5
PILRA
PILRB
PIP4K2C
PISD
PITPNA
PITPNC1
PJA2
PKIA
PLA2G16
PLAC4
PLAUR
PLBD1
PLDN
PLEK
PLEKHB2
PLEKHG1
PLEKHG6
PLEKHO2
PLP2
PLXNC1
PMEPA1
PMM2
PMS2CL///PMS2
PNO1
POGK
POLR2H
POMP
POU4F1
PPAP2B
PPAT
PPEF1
PPIL3
PPM1K
PPP1R11
PPP1R12A
PPP1R12B
PPP1R16B
PPP1R2P4///C13orf18
PPP1R3D
PPP2R2A
PPP2R5A
PPP2R5E
PPP4R1
PPPDE1
PRCP
PRDM5
PRDX1
PRDX5
PREPL
PREX1
PRIC285
PRKACB
PRKCB
PRKCZ
PROK2
PROSC
PRPF18
PRPF4B
PRPSAP1
PRR13
PRRC1
PRSS23
PSEN1
PSG1
PSMA5
PSMB4
PSME4
PSTPIP1
PTAFR
PTDSS1
PTGES
PTGIR
PTGS2
PTPN22
PTPN9
PTPRC
PTPRCAP
PTPRD
PTPRE
PTTG3P
PTX3
PVRL2
PWP1
PXDN
PXK
PYCARD
PYGB
PYGL
QPCT
QRSL1
QSER1
QSOX1
RAB10
RAB11FIP1
RAB11FIP2
RAB12
RAB13
RAB14
RAB1A
RAB21
RAB24
RAB27A
RAB2A
RAB31
RAB33A
RAB3D
RABL5
RAC1
RAD23B
RAD52
RAE1
RAF1
RAG1
RAG2
RALGPS2
RAP1GDS1
RAPGEF2
RAPGEF5
RASA2
RASAL3
RASD1
RASSF5
RB1
RBBP5
RBBP6
RBL2
RBM11
RBM15
RBM23
RBM47
RBM5
RBMS1
RBMX
RBX1
RC3H1
RC3H2
REL
RETSAT
RFFL
RFWD2
RFX7
RGL2
RGL4
RGPD2///RGPD1
RGS14
RGS2
RHBDD2
RHOA
RHOG
RILPL2
RIMS3
RLIM
RNASEK
RNASEL
RNASET2
RNF103
RNF114
RNF14
RNF141
RNF149
RNF167
RNF185
RNF19B
RNFT2
ROCK1
ROD1
ROPN1L
RPA3
RPA4
RPL10A
RPL29P11///RPL29P15///RPL29P9///RPL29P26///RPL29P6///RPL29P4///RPL29P31///RPL29P12///RPL29
RPLP0P6///RPLP0
RPN1
RPP30
RPP40
RPS10P5
RPS6KA2
RRAGD
RRAS2
RREB1
RRN3P1
RTN3
RUFY2
RWDD1
RXRA
S100A11
S100A11P1///S100A11
S100A13
S100A2
S100A4
S100A6
S1PR5
SAAL1
SAG
SCAMP2
SCGB3A1
SCLT1
SCML4
SCN3A
SDCBP
SEC23B
SEC63
SEL1L
SELL
SELO
SELPLG
SEMA4A
SEPHS1
SEPT1
SEPX1
SERHL2///SERHL
SERINC3
SERPINA1
SERPINB1
SERPINI1
SET
SETD2
SETD4
SETD5
SETDB2
SF3B1
SFRS12IP1
SGCD
SGK1
SGTB
SH2D1A
SH3BP1
SH3BP2
SH3BP5
SH3BP5L
SH3KBP1
SH3RF3
SH3TC1
SIGLEC5
SIGLEC7
SIGLEC9
SIPA1L1
SIRPB1
SIRPB2
SIRPD
SIT1
SIVA1
SKAP2
SKP2
SLA
SLAMF6
SLC11A1
SLC12A6
SLC14A1
SLC15A4
SLC16A1
SLC16A3
SLC16A9
SLC17A5
SLC19A1
SLC22A15
SLC22A17
SLC25A44
SLC27A5
SLC28A3
SLC2A14///SLC2A3
SLC2A5
SLC31A1
SLC35D2
SLC35E2///SLC35E2
SLC37A3
SLC38A1
SLC39A1
SLC44A2
SLC44A5
SLC45A4
SLC4A7
SLC6A19
SLC7A6
SLC7A8
SLC9A1
SLMO2
SLPI
SMA4
SMAD1
SMAGP
SMARCC1
SNAI3
SNHG3
SNN
SNRPD2
SNRPN
SNX1
SNX10
SNX11
SNX12
SNX22
SNX25
SOLH
SORT1
SOS2
SP1
SPAG9
SPG11
SPG21
SPIB
SPIC
SPIN1
SPOP
SPPL3
SPRR3
SPTLC2
SQRDL
SQSTM1
SRGN
SRI
SRPK1
SRPK2
SRPR
[truncated: 260 more rows]
